# Supplementary material for: Biomarkers for Early Stages of Johne’s Disease Infection and Immunization in Goats
Source: Front Microbiol. 2018 Sep 28;9:2284. doi: 10.3389/fmicb.2018.02284 (PMC6172484; doi:10.3389/fmicb.2018.02284)
Supplement: Supplementary file 1 [file Table_1.xlsx]

## Sheet: Content
Table S1	Normalized reads in all RNA-Seq samples
Table S2	DE transcripts in infected vs naïve groups
Table S3	DE transcripts in LAV-vaccinated vs naïve groups
Table S4	DE transcripts in Mycopar-vaccinated vs naïve groups
Table S5	DE transcripts in LAV-vaccinated vs infected groups
Table S6	Common DE transcripts between infected and LAV-vaccinated groups
Table S7	Common DE transcripts between LAV-vaccinated and Mycopar-vaccinated groups
Table S8	Common DE transcripts between infected vs naïve and infected vs LAV-vaccinated groups
Table S9	Primers used in this study

## Sheet: Table S1
Normalized reads in all RNA-Seq samples
	Name	Chromosome RefSeq sequence	Region	Naive_1	Naive_2	Naive_3	Naive_4	Infected_1	Infected_2	Infected_3	Infected_4	LAV-vaccinated_1	LAV-vaccinated_2	LAV-vaccinated_3	LAV-vaccinated_4	Mycopar-vaccinated_1	Mycopar-vaccinated_2	Mycopar-vaccinated_3
1	ATP5O	NC_030808.1	72191..79644	844.49	869.01	899.93	910.98	794.66	815.82	693.79	816.98	833.98	892.42	836.87	843.95	655.16	803.04	902.18
2	ITSN1	NC_030808.1	complement(89963..333854)	1404.14	1498.1	1869.47	2223.69	3397	2003.09	3515.38	1313.79	1649.21	1249.96	1768.96	839.54	3271.81	2229.6	1644.06
3	CRYZL1	NC_030808.1	334140..369178	509.47	636.56	880.4	743.34	744.2	772.96	623.25	823.6	709.25	586.37	778.41	621.72	892.86	520.24	511.67
4	DONSON	NC_030808.1	369699..380551	762.66	663.22	638.62	718.03	738.68	693.26	710.76	598.38	571.48	639.76	571.28	706.38	584.25	629.31	655.2
5	SON	NC_030808.1	complement(380424..411662)	12625.6	13045.8	13133.9	13380.1	11878.9	13433.6	12596.3	12444.6	12002.6	13089.8	14555.9	12252.8	14053	11705.9	12181.4
6	GART	NC_030808.1	411672..440873	1062.94	1144.1	1070.88	1225.72	980.71	1255.69	1097.38	998.04	1475.57	1196.57	1157.59	1235.5	1079.62	1519.22	1662.7
7	DNAJC28	NC_030808.1	453694..457402	63.3	58.64	69.6	83.82	67.8	91.73	72.33	82.8	98.64	83.9	51.78	95.24	92.88	121.61	124.89
8	TMEM50B	NC_030808.1	473733..514362	1148.63	1270.99	1070.88	1018.53	1153.35	1320.36	1459.91	1128.31	1566.06	1551.25	1040.66	1379.25	1165.51	1913.02	2054.15
9	IFNGR2	NC_030808.1	complement(526090..566698)	4666.3	3799.1	3780.46	4202.23	4622.09	5209.24	6232.5	3580.35	5313.67	5824.58	4675.46	3704.75	5902.44	6989.94	7106.56
10	IFNAR1	NC_030808.1	complement(624015..653064)	17484.9	13028.7	11763.9	11158	14795	12773.5	19873.5	9476.95	12056.4	14049	12472.9	9853.17	9613.69	11782.1	16034.3
11	IL10RB	NC_030808.1	complement(725032..755551)	5267.63	3424.84	3311.56	3360.84	3923.61	3809.18	6265.54	2580.11	4623.17	4810.12	4176.01	3365.23	3449.58	4697.6	5746.76
12	IFNAR2	NC_030808.1	complement(756789..792362)	5567.91	4973.06	5359.31	4950.32	5471.14	6698.77	6336.08	6301.78	5656.88	4935.02	6526.26	4658.94	6985.06	5723.6	6031.96
13	OLIG1	NC_030808.1	complement(943735..945922)	19.3	20.26	47.62	42.7	35.48	24.06	21.43	28.7	27.72	34.32	30.07	14.11	26.97	16.41	19.57
14	OLIG2	NC_030808.1	complement(991047..993484)	7.72	0	2.44	9.49	2.37	1.5	6.25	1.1	2.45	3.81	8.35	1.76	6.99	0	1.86
15	PAXBP1	NC_030808.1	1240437..1273105	3238.23	3342.74	3469.08	3915.97	3615.37	3235.47	3476.09	3662.05	3703.59	3595.43	3935.47	3276.16	2954.22	3017.2	3221.95
16	SYNJ1	NC_030808.1	1282061..1376560	1689.75	1687.9	1890.23	1883.65	2636.24	1951.21	2056.37	2054.59	2066.61	1718.1	1571.85	1437.45	1837.65	1924.6	1801.57
17	C1H21orf59	NC_030808.1	1384166..1397045	174.46	204.72	179.5	189.79	138.75	133.84	140.19	171.12	146.74	155.41	147	193.13	201.74	118.72	149.12
18	EVA1C	NC_030808.1	complement(1439122..1545430)	23.16	18.13	13.43	11.07	21.29	12.78	26.79	17.66	13.86	11.44	26.73	33.51	7.99	20.27	17.71
19	URB1	NC_030808.1	1566945..1643929	697.82	644.02	683.8	781.3	463.55	456.41	433.95	624.88	489.14	605.44	425.95	603.2	529.32	432.41	400.76
20	MRAP	NC_030808.1	complement(1646739..1663744)	9.26	11.73	2.44	15.82	3.94	18.8	2.68	6.62	6.52	6.67	0	2.65	1	11.58	15.84
21	MIS18A	NC_030808.1	1679179..1690535	105.75	127.95	126.99	121.78	122.98	134.59	54.47	92.74	108.43	128.71	126.95	162.26	110.86	88.8	108.11
22	HUNK	NC_030808.1	complement(1980294..2113712)	325.75	164.2	229.56	55.35	201.82	121.06	471.46	434.99	94.57	311.78	544.55	73.2	212.73	43.43	31.69
23	SCAF4	NC_030808.1	2236893..2295809	1146.31	1176.09	1161.24	1246.28	1257.42	1193.28	1129.53	1244.24	1142.95	1097.41	1139.21	1134.09	1264.38	1147.62	970.22
24	SOD1	NC_030808.1	complement(2298761..2307035)	471.65	435.04	500.64	477.63	439.11	515.06	509.85	472.52	478.54	432.86	472.72	495.61	628.2	431.44	411.95
25	TIAM1	NC_030808.1	2425188..2887657	831.37	789.04	489.65	395.39	866.4	419.57	941.13	471.42	387.23	367.08	394.22	369.5	245.69	352.3	337.39
26	GRIK1	NC_030808.1	4462411..4927194	6.95	5.33	8.55	3.16	2.37	1.5	8.93	11.04	5.71	5.72	1.67	6.17	5.99	2.9	3.73
27	BACH1	NC_030808.1	complement(5168614..5214988)	4163	3741.53	3172.36	3512.67	3456.12	3096.37	4619.02	2460.87	4354.96	3813.77	2445.47	2092.68	3513.5	5116.5	4439.16
28	LOC102183637	NC_030808.1	complement(5444598..5445612)	169.82	201.52	260.09	251.47	184.47	242.87	167.87	193.2	177.72	159.22	257.24	178.14	218.72	179.53	178.95
29	CCT8	NC_030808.1	5483157..5496844	2430.8	2534.51	2442.15	2783.56	2287	2537.7	2203.7	2063.42	2196.23	2211.03	2203.26	2706.47	2104.31	2584.79	2261.98
30	USP16	NC_030808.1	complement(5497795..5524276)	1367.85	1462.92	1587.4	1496.17	1405.63	1440.66	1294.72	1356.85	1269.31	1250.92	1316.28	1407.47	1350.27	1279.85	1298.29
31	RWDD2B	NC_030808.1	5527254..5540774	491.72	462.76	471.34	403.3	568.4	494.01	509.85	475.83	404.35	465.28	484.42	418.89	449.42	442.06	444.57
32	LTN1	NC_030808.1	5551889..5609241	1415.71	1390.41	1269.92	1151.38	1127.34	1223.36	1228.64	1216.64	1070.4	1175.6	1242.78	1246.97	1137.54	1153.41	1046.65
33	N6AMT1	NC_030808.1	complement(5632197..5650193)	71.02	90.63	102.57	72.75	98.54	79.7	75	90.53	103.53	77.23	71.83	74.96	83.89	86.87	111.84
34	LOC102186518	NC_030808.1	6015902..6017399	65.61	98.1	81.81	52.19	61.49	76.69	53.57	57.41	79.89	71.51	50.11	74.08	59.92	66.6	79.22
35	ADAMTS1	NC_030808.1	7974430..7983899	10.04	2.13	47.62	99.64	11.04	4.51	35.72	5.52	41.58	10.49	28.4	240.75	66.91	15.44	13.98
36	CYYR1	NC_030808.1	8274955..8395967	284.84	231.38	282.07	215.09	204.97	212.79	197.33	193.2	362.78	247.9	225.5	213.41	338.57	360.02	329.93
37	LOC102186800	NC_030808.1	complement(8618967..8625949)	1.54	3.2	2.44	4.74	2.37	2.26	3.57	7.73	4.89	2.86	0	0	1	2.9	0
38	APP	NC_030808.1	8642302..8955624	2332.76	1885.16	1786.44	1377.55	2500.64	1612.1	2473.36	1451.79	1708.72	1484.51	1212.71	2081.22	939.8	1168.85	767.97
39	GABPA	NC_030808.1	complement(9062393..9102743)	2171.43	2313.8	2521.52	2696.58	2149.04	2195.58	1926.9	2070.05	1959.81	2119.5	3083.56	2322.85	1937.52	1911.09	2111
40	ATP5J	NC_030808.1	9102534..9110466	1119.29	1213.41	1214.97	1176.69	1115.51	1024.85	1037.56	894.26	1125.02	1146.99	1227.75	1216.1	926.81	1081.98	1212.54
41	JAM2	NC_030808.1	complement(9118654..9199088)	100.35	83.17	107.45	109.13	212.85	78.2	153.58	101.57	13.86	20.02	10.02	14.99	11.98	9.65	35.42
42	MRPL39	NC_030808.1	9238164..9253142	909.33	983.1	1201.54	1434.48	782.83	1185.76	700.04	1108.44	980.72	977.28	1331.31	956.83	877.88	735.48	673.84
43	LOC102174777	NC_030808.1	complement(13777815..13778494)	89.54	73.57	83.03	82.24	89.87	103.76	101.79	80.59	97.83	81.04	68.49	80.25	104.87	102.31	88.54
44	NCAM2	NC_030808.1	complement(13847314..14453228)	39.37	37.32	30.53	33.21	32.32	34.59	43.75	41.95	37.5	34.32	43.43	52.03	29.96	30.89	42.87
45	TMPRSS15	NC_030808.1	17151749..17305379	3.09	6.4	4.88	4.74	3.94	0.75	4.46	6.62	2.45	2.86	6.68	4.41	6.99	0	4.66
46	C1H21orf91	NC_030808.1	17836541..17868814	3125.53	3212.66	6934.5	5779.06	3784.08	4221.23	3175.18	4354.28	4688.39	3952.02	6055.21	4733.89	7306.65	3750.75	2787.64
47	BTG3	NC_030808.1	18029148..18048638	788.14	585.38	660.6	706.96	708.73	667.7	743.79	574.09	967.68	856.19	841.88	1034.44	1048.66	1359.96	1015.89
48	CXADR	NC_030808.1	complement(18049029..18115289)	270.95	194.06	229.56	169.23	152.94	145.12	150.01	157.88	300	312.73	212.14	321	281.64	369.67	287.99
49	LOC102176916	NC_030808.1	complement(18978130..19651966)	13.12	9.6	7.33	23.72	11.04	16.54	9.82	8.83	14.67	11.44	15.03	22.05	14.98	20.27	14.91
50	USP25	NC_030808.1	complement(19763623..19933854)	1977.68	2440.68	4855	4804.81	4512.51	4206.19	3724.32	3452.29	3451.69	2846.98	4966.11	2451.61	5558.88	3300	2107.27
51	LOC108636217	NC_030808.1	20522846..20751856	155.93	117.29	96.47	68.01	86.72	105.27	128.58	88.32	166.31	155.41	215.48	145.51	86.89	187.25	188.27
52	NRIP1	NC_030808.1	20751506..20803989	2482.52	1931.01	1616.71	1339.59	1635.04	1566.98	2065.3	1277.36	2462.81	2089.95	1939.34	2313.15	1443.15	2487.31	1807.16
53	SAMSN1	NC_030808.1	21180650..21282091	7117.94	5660.8	6670.75	5171.74	6663.92	4973.89	6548.59	6640.71	5702.54	6242.19	5784.61	8518.89	4271.53	5713.95	4961.08
54	LOC102181535	NC_030808.1	21286593..21287707	4.63	2.13	1.22	6.33	1.58	2.26	2.68	3.31	2.45	3.81	0	3.53	1	2.9	1.86
55	HSPA13	NC_030808.1	21394419..21407741	1231.22	1157.96	1130.72	922.06	1021.7	1199.3	1080.42	964.92	988.06	1092.65	1383.09	1188.76	968.76	1308.8	1161.28
56	LOC102181811	NC_030808.1	complement(21413974..21514132)	1169.47	713.33	902.38	1099.19	2011.87	1500.81	1996.54	906.4	957.08	1136.5	1383.09	251.33	1824.66	1229.66	657.07
57	RBM11	NC_030808.1	complement(21539935..21569087)	101.12	121.55	107.45	143.92	101.7	204.52	84.83	151.25	62.77	79.14	106.91	119.93	256.67	83.01	63.38
58	ROBO2	NC_030808.1	23020295..23681132	26.25	22.39	17.1	12.65	67.8	28.57	33.93	17.66	32.61	24.79	18.37	15.87	15.98	25.1	17.71
59	LOC102183454	NC_030808.1	complement(24462219..24463535)	71.02	77.84	54.95	45.87	43.36	70.68	59.82	48.58	123.92	95.34	106.91	93.48	43.94	165.05	113.71
60	LOC108636864	NC_030808.1	24561194..24564078	208.42	208.99	223.46	240.4	221.53	203.02	225.91	193.2	158.97	168.76	175.39	199.3	194.75	146.71	161.24
61	ROBO1	NC_030808.1	complement(24804211..25920329)	95.72	54.38	98.91	61.68	53.61	75.19	75.9	77.28	32.61	53.39	81.85	86.42	58.92	34.75	51.26
62	GBE1	NC_030808.1	complement(27823980..28134705)	1404.91	1065.2	1040.36	974.25	1246.38	999.29	1346.51	1046.62	1187.79	1382.49	898.68	985.05	825.94	1307.84	1434.36
63	CADM2	NC_030808.1	31602511..32898032	17.75	13.86	13.43	12.65	18.13	27.82	45.54	24.29	12.23	15.26	21.72	19.4	18.98	13.51	12.12
64	CHMP2B	NC_030808.1	34199383..34231630	1182.59	1106.78	987.85	1020.11	1311.81	1142.15	1481.34	900.88	1140.51	981.09	973.84	938.31	1024.69	1443.93	1353.28
65	LOC102188976	NC_030808.1	34826096..34855603	27.79	15.99	24.42	49.03	17.34	43.61	33.93	40.85	44.02	44.81	35.08	19.4	41.95	23.16	46.6
66	CGGBP1	NC_030808.1	complement(34857740..34864667)	4300.41	4615.86	4859.89	4689.36	4723.79	4336.27	4506.51	4344.34	4424.26	4296.21	4436.59	4216.24	4279.52	4587.57	4921.94
67	ZNF654	NC_030808.1	34864860..34953982	1605.61	1510.9	1438.43	1603.71	1679.18	1553.45	1621.52	1518.03	1614.97	1495	2113.06	1525.64	1702.82	1696.81	1652.45
68	C1H3orf38	NC_030808.1	34960381..34968544	610.59	709.07	1310.22	1222.55	883.74	967.71	791.12	904.2	998.66	819.96	1359.71	813.97	1562	980.64	903.12
69	LOC102190548	NC_030808.1	34994565..34996018	30.88	44.78	35.41	83.82	36.26	69.93	57.15	33.12	103.53	71.51	60.13	69.67	246.68	180.49	116.5
70	EPHA3	NC_030808.1	35895720..36304841	7.72	6.4	3.66	7.91	4.73	1.5	4.46	5.52	3.26	0.95	5.01	5.29	3.99	2.9	4.66
71	PROS1	NC_030808.1	complement(36960807..37029535)	1.54	7.46	8.55	14.23	7.88	6.77	8.04	3.31	10.6	8.58	3.34	7.94	4.99	9.65	13.98
72	ARL13B	NC_030808.1	37039733..37121323	138.17	161.01	150.19	142.34	140.33	162.41	131.26	198.72	147.56	123.95	165.37	153.45	144.81	144.78	154.71
73	NSUN3	NC_030808.1	37128891..37189494	85.68	114.09	89.14	118.62	83.57	142.86	84.83	123.65	109.24	111.55	170.38	115.53	195.75	104.24	98.79
74	EPHA6	NC_030808.1	39786137..40756386	53.26	35.19	26.86	22.14	33.9	28.57	35.72	43.06	32.61	41	28.4	37.04	31.96	19.3	19.57
75	ARL6	NC_030808.1	40771842..40807649	62.53	72.51	67.16	110.71	37.84	107.52	54.47	39.74	66.85	56.25	48.44	80.25	43.94	39.57	58.72
76	RCAN1	NC_030808.1	41174290..41298068	548.84	559.79	528.73	455.49	473.01	531.6	442.88	511.16	657.08	579.69	392.54	570.57	376.52	566.57	563.87
77	LOC108637287	NC_030808.1	complement(41404938..41405795)	0.77	0	35.41	0	0.79	0	0	0	0	0	0	0.88	0	0	0
78	SMIM11A	NC_030808.1	complement(41410307..41424825)	47.86	71.44	65.94	77.5	58.34	69.93	69.65	77.28	79.08	53.39	93.54	61.73	74.9	82.04	73.63
79	KCNE2	NC_030808.1	complement(41430076..41440876)	4.63	7.46	6.11	4.74	2.37	2.26	4.46	2.21	1.63	0.95	1.67	0.88	12.98	1.93	0.93
80	MRPS6	NC_030808.1	complement(41697455..41763055)	1615.64	1017.22	840.1	907.82	1966.93	846.65	1157.21	872.18	1204.1	1163.2	833.53	745.18	690.12	984.5	1073.67
81	CRYBG3	NC_030808.1	41903866..42028411	358.95	244.17	206.36	360.6	406	315.8	378.59	172.23	202.18	215.48	138.64	161.38	174.78	305.97	345.78
82	MINA	NC_030808.1	complement(42028337..42060810)	221.54	308.15	315.04	371.67	225.47	299.26	209.83	277.11	273.92	259.34	267.26	332.47	239.69	244.19	271.21
83	GABRR3	NC_030808.1	complement(42072815..42119762)	3.86	0	6.11	1.58	1.58	1.5	7.14	3.31	1.63	0	16.7	1.76	8.99	2.9	1.86
84	LOC102174337	NC_030808.1	42559749..42560781	6.18	21.33	7.33	37.96	11.04	25.56	10.71	13.25	22.01	15.26	10.02	1.76	2	1.93	1.86
85	CLDND1	NC_030808.1	complement(42586817..42594123)	3161.81	2685.92	4826.92	3199.52	4050.54	3670.83	3494.84	4257.12	1712.8	1783.89	2826.32	2345.78	2677.57	1798.16	1450.21
86	GPR15	NC_030808.1	42603291..42606012	416.84	398.78	636.18	406.46	689.81	666.94	525.92	926.28	189.13	254.57	451.01	174.61	320.59	123.54	174.29
87	CPOX	NC_030808.1	complement(42654291..42669722)	964.91	1120.64	1531.23	1470.86	1147.05	1095.53	1026.84	967.13	1534.26	1526.46	1880.87	2058.29	1951.5	1977.68	1717.69
88	ST3GAL6	NC_030808.1	42800705..42887578	1667.36	1719.89	1836.5	1815.64	1892.04	1690.3	1794.75	1818.33	1350.84	1747.66	1199.35	1272.54	1050.65	1349.34	1302.02
89	DCBLD2	NC_030808.1	complement(42886443..42968414)	472.42	554.46	437.15	490.29	494.29	442.12	359.84	569.68	422.29	489.12	410.92	533.53	201.74	297.28	394.24
90	COL8A1	NC_030808.1	43701733..43869295	0.77	3.2	12.21	3.16	3.94	3.01	8.04	4.42	4.89	3.81	3.34	10.58	4.99	8.69	12.12
91	CMSS1	NC_030808.1	43880611..44278437	103.44	129.02	135.54	110.71	91.45	101.51	83.93	50.79	71.74	80.09	70.16	78.49	72.91	73.35	84.81
92	LOC102177192	NC_030808.1	44280842..44307131	1.54	1.07	3.66	12.65	1.58	2.26	4.46	3.31	1.63	0	0	2.65	0	2.9	6.52
93	TBC1D23	NC_030808.1	44355465..44411465	2040.98	1880.89	1978.15	1738.15	2126.97	2136.18	2126.02	1777.48	1782.09	1781.03	1824.08	1971.87	2021.41	2068.41	1881.72
94	NIT2	NC_030808.1	44417104..44437080	455.44	470.22	561.7	498.19	517.16	464.68	498.24	567.47	683.98	548.23	536.2	559.11	509.35	638.96	626.31
95	TOMM70	NC_030808.1	complement(44448731..44487256)	1589.4	1778.53	1896.33	1864.67	1599.56	1863.99	1487.59	1649.41	1504.92	1503.58	1662.05	1659.69	1819.67	1591.61	1599.33
96	LNP1	NC_030808.1	44487140..44528362	67.16	85.3	131.88	117.04	67.8	117.3	90.18	134.69	110.06	122.04	180.4	103.18	238.69	124.51	129.55
97	LOC102180889	NC_030808.1	44694142..44805887	159.02	142.88	78.15	118.62	302.73	79.7	225.91	52.99	309.79	269.82	106.91	256.63	25.97	212.34	311.29
98	ADGRG7	NC_030808.1	44829763..44896050	15.44	37.32	24.42	15.82	7.1	17.29	13.39	50.79	28.53	25.74	5.01	23.81	20.97	27.03	36.35
99	TFG	NC_030808.1	44906844..44940085	1411.85	1285.92	1417.67	1322.19	1456.87	1544.42	1636.7	1371.2	1233.44	1455.91	1583.54	1233.74	1627.92	1427.52	1312.27
100	ABI3BP	NC_030808.1	complement(44940399..45232018)	95.72	98.1	219.79	158.16	135.6	92.49	92.86	94.95	119.02	118.23	78.51	141.98	67.91	64.67	79.22
101	IMPG2	NC_030808.1	complement(45486374..45559841)	216.91	183.4	229.56	175.55	268.04	168.43	185.72	248.41	127.18	143.02	203.79	142.86	218.72	141.88	118.37
102	SENP7	NC_030808.1	complement(45560857..45709642)	1581.68	1506.63	1843.83	1674.88	1654.74	1682.02	1659.02	1917.69	1250.56	1397.75	1748.91	1353.68	1661.87	1107.08	1151.96
103	LOC102183455	NC_030808.1	45707833..45715510	598.24	502.21	604.43	643.7	604.66	620.33	627.71	747.43	477.73	550.14	791.77	445.35	540.31	376.43	449.23
104	TRMT10C	NC_030808.1	45726851..45731124	612.14	753.85	739.97	762.32	663	861.69	680.4	688.91	737.78	709.36	788.43	753.12	790.99	836.82	846.26
105	PCNP	NC_030808.1	45740751..45755857	1563.15	1615.39	1689.97	1727.08	1503.38	1782.03	1478.66	2002.7	1474.75	1532.18	1932.66	1575.91	1689.84	1318.46	1428.77
106	ZBTB11	NC_030808.1	complement(45764931..45794978)	2629.18	2884.25	2580.14	2698.16	2580.27	2814.4	2390.32	3322.01	2334.01	2635.32	3785.13	2664.14	2506.79	1913.02	2459.57
107	LOC108637877	NC_030808.1	45794656..45795597	118.88	116.22	94.02	101.22	94.6	93.99	114.29	90.53	101.9	107.74	123.61	125.23	86.89	128.37	148.19
108	RPL24	NC_030808.1	complement(45797446..45802706)	2664.69	2941.83	3138.17	3123.6	2387.91	2676.8	2101.01	2527.11	3715.01	2803.12	2694.36	3074.21	2917.26	3280.7	3836.15
109	CEP97	NC_030808.1	45816195..45839833	497.89	617.37	785.15	716.45	600.72	778.98	478.6	702.16	545.39	646.43	1110.82	709.91	837.93	485.49	610.47
110	NXPE3	NC_030808.1	45853430..45913096	408.35	544.86	426.16	591.51	481.68	657.17	441.1	564.16	432.89	504.37	596.33	509.72	485.38	456.54	548.95
111	NFKBIZ	NC_030808.1	45938670..45949908	4651.63	3692.48	3224.87	3147.33	3596.45	2910.65	4257.39	3170.76	5169.38	4538.39	4002.29	6830.11	3193.91	5842.32	4303.08
112	LOC106503198	NC_030808.1	46281011..46384605	10.04	6.4	9.77	9.49	4.73	8.27	11.61	8.83	6.52	11.44	5.01	8.82	13.98	8.69	5.59
113	LOC102170735	NC_030808.1	49527607..49627191	1.54	3.2	1.22	6.33	0.79	2.26	0.89	0	0.82	2.86	0	0.88	1	0	0
114	ALCAM	NC_030808.1	49834499..50068116	1693.61	1396.81	1316.32	917.31	1314.18	1012.07	1203.64	1066.49	1351.65	1623.71	1055.69	1528.29	620.21	1375.4	1099.77
115	CBLB	NC_030808.1	complement(50156574..50379147)	1128.56	1216.61	1221.08	1388.62	1113.94	1306.82	1058.99	1198.97	1389.15	1228.99	2208.27	1517.7	2171.22	1272.13	1217.2
116	LOC108636831	NC_030808.1	complement(51225661..51369420)	3.86	1.07	0	0	3.15	5.26	4.46	3.31	3.26	1.91	0	0.88	1	2.9	0.93
117	LOC102171918	NC_030808.1	51688542..51694240	308	236.71	247.88	205.6	274.35	215.8	303.59	239.57	131.25	155.41	190.43	203.71	174.78	112.93	131.41
118	LOC102172101	NC_030808.1	complement(51778850..51779305)	180.63	133.28	177.06	162.9	179.74	143.61	154.47	150.15	201.36	233.59	168.71	246.04	138.82	209.45	226.48
119	BBX	NC_030808.1	52033185..52323930	1893.54	2195.44	3078.34	2506.79	2085.18	1854.96	1944.76	2109.79	2303.03	2248.22	2786.23	2318.44	2330.02	1858.97	2087.7
120	CD47	NC_030808.1	complement(52603021..52664960)	11247.8	12476.4	16662.8	17696.2	12956.5	11853.9	15196.4	12487.6	20343.3	17365.1	20412.3	15859.6	19558	23896.3	19176.1
121	IFT57	NC_030808.1	complement(52766412..52836657)	159.79	156.74	191.71	211.93	143.48	167.68	177.69	195.41	185.06	201.18	203.79	270.74	213.73	325.27	184.54
122	HHLA2	NC_030808.1	52836917..52984068	17.75	6.4	10.99	11.07	19.71	14.29	25	17.66	17.12	7.63	10.02	16.76	17.98	82.04	46.6
123	MYH15	NC_030808.1	complement(52985868..53125173)	7.72	3.2	4.88	4.74	9.46	2.26	11.61	4.42	4.08	5.72	15.03	4.41	4.99	19.3	0
124	KIAA1524	NC_030808.1	complement(53172698..53200843)	693.96	704.8	709.45	809.76	576.28	615.06	525.03	621.57	448.38	543.46	694.89	582.04	528.32	421.79	434.32
125	DZIP3	NC_030808.1	53200909..53317233	125.05	137.55	124.55	151.83	130.08	139.86	191.08	206.45	104.35	100.11	195.44	82.9	88.89	86.87	95.06
126	LOC102175896	NC_030808.1	53437030..53483404	370.53	435.04	538.5	344.78	412.31	284.22	330.38	547.6	155.71	201.18	203.79	238.99	134.83	47.29	146.33
127	MORC1	NC_030808.1	complement(53577701..53731069)	0.77	4.27	6.11	6.33	1.58	7.52	5.36	3.31	2.45	0.95	3.34	2.65	3	1.93	0.93
128	LOC106503794	NC_030808.1	complement(54095222..54230499)	88376.4	103104	108725	91840.2	102392	75634	97614.6	69667.3	98911.9	92345.7	65501.5	102569	43737	106833	110554
129	NECTIN3	NC_030808.1	55700392..55822057	31.65	35.19	46.4	28.47	74.1	45.87	47.32	34.22	8.15	12.39	16.7	21.16	74.9	13.51	8.39
130	CD96	NC_030808.1	56082082..56181745	40.14	70.37	273.52	63.26	69.37	98.5	42.86	171.12	32.61	61.97	33.41	57.32	160.79	31.85	27.96
131	PLCXD2	NC_030808.1	56201248..56259353	331.16	422.24	1133.16	808.18	623.58	462.43	392.88	748.53	501.37	465.28	703.24	421.54	989.73	238.4	175.22
132	PHLDB2	NC_030808.1	56263819..56500694	38.6	29.86	3.66	6.33	93.81	13.53	41.07	9.94	4.08	6.67	6.68	6.17	3.99	2.9	9.32
133	LOC102179319	NC_030808.1	56506497..56543914	371.3	444.63	456.68	488.71	443.84	412.8	434.85	540.97	464.68	364.22	456.02	410.95	459.41	376.43	434.32
134	TMPRSS7	NC_030808.1	56573837..56620773	3.86	3.2	2.44	3.16	1.58	3.01	3.57	3.31	0.82	1.91	3.34	0.88	3.99	2.9	0.93
135	C1H3orf52	NC_030808.1	56631128..56667948	92.63	75.7	61.05	53.77	105.64	28.57	79.47	38.64	44.02	55.3	76.84	36.16	32.96	37.64	54.99
136	GCSAM	NC_030808.1	complement(56674773..56692509)	113.47	147.14	140.42	105.97	157.67	80.45	156.26	110.4	112.5	87.72	91.87	72.31	85.89	66.6	111.84
137	SLC9C1	NC_030808.1	complement(56703260..56810885)	5.4	3.2	4.88	6.33	2.37	4.51	9.82	1.1	6.52	2.86	5.01	7.94	3	4.83	12.12
138	CD200	NC_030808.1	56846529..56887505	236.21	224.98	227.12	196.11	189.2	197.75	244.66	238.47	202.99	117.27	379.18	178.14	244.69	169.87	175.22
139	LOC102173607	NC_030808.1	56916168..56918068	381.33	483.02	435.92	414.37	428.86	474.46	386.63	391.93	441.04	390.91	365.82	388.91	405.48	399.59	408.22
140	BTLA	NC_030808.1	complement(56978311..57012772)	1613.33	1397.87	1611.82	1553.1	1081.62	1151.18	649.14	1735.53	435.33	589.23	1523.41	472.68	628.2	495.14	642.15
141	ATG3	NC_030808.1	complement(57055296..57089764)	1270.59	1001.22	1052.57	1035.93	1394.59	1452.69	1288.47	1123.9	1460.08	1245.2	943.78	1224.92	1156.52	1751.83	1437.16
142	SLC35A5	NC_030808.1	57089809..57110562	2687.85	2234.89	2144.21	1899.47	2392.64	2204.6	2784.09	1803.98	3243.8	2890.84	2560.73	2355.48	2641.62	4018.11	3068.17
143	CCDC80	NC_030808.1	complement(57122373..57157441)	2335.08	1467.18	1129.5	275.19	1422.18	983.5	2929.63	1462.83	4944.37	4304.8	2791.24	6281.58	1445.15	8336.39	3416.74
144	LOC102174159	NC_030808.1	complement(57307943..57338590)	25.47	26.66	20.76	25.31	34.69	22.56	15.18	19.87	15.49	20.98	15.03	22.93	16.98	9.65	13.98
145	LOC102183007	NC_030808.1	complement(57399892..57440294)	497.12	534.2	399.29	619.98	447.78	699.28	283.05	407.39	487.51	267.92	299	226.64	330.58	518.31	469.73
146	GTPBP8	NC_030808.1	57472693..57492928	368.21	407.31	402.96	517.17	351.6	315.8	250.91	446.03	316.31	393.77	357.47	335.99	305.61	243.23	289.85
147	NEPRO	NC_030808.1	complement(57487947..57506501)	287.93	380.66	390.74	431.77	320.07	375.96	277.69	353.29	279.62	327.03	290.65	381.85	294.62	320.44	319.68
148	BOC	NC_030808.1	57707836..57782191	3.09	6.4	3.66	6.33	1.58	5.26	3.57	9.94	5.71	0.95	8.35	4.41	7.99	7.72	7.46
149	CFAP44	NC_030808.1	complement(57782291..57908495)	20.84	33.05	34.19	39.54	44.15	23.31	30.36	34.22	14.67	20.98	26.73	24.69	43.94	16.41	26.1
150	SPICE1	NC_030808.1	complement(57914336..57974557)	349.68	488.35	457.9	499.78	407.58	468.44	467.88	618.25	462.24	448.12	551.23	486.79	485.38	364.84	491.17
151	SIDT1	NC_030808.1	57991702..58098346	757.26	958.57	1283.35	1214.65	1168.33	728.6	929.52	1288.4	543.76	758.94	511.14	1049.43	563.28	211.38	423.13
152	USF3	NC_030808.1	complement(58113393..58162605)	697.82	719.73	637.4	755.99	595.99	651.91	598.25	650.27	483.43	592.09	616.38	564.4	694.11	474.88	468.8
153	NAA50	NC_030808.1	complement(58172135..58203467)	4075	4009.16	3679.11	3792.61	3716.28	3803.17	3481.45	3052.63	3590.28	3127.29	3098.6	3667.71	3038.11	3837.61	3807.25
154	ATP6V1A	NC_030808.1	58204176..58267102	3368.69	2887.45	2565.48	2696.58	3273.23	2987.34	3629.67	2167.2	3216.9	3069.13	2632.56	2965.74	2584.69	4512.29	3812.85
155	GRAMD1C	NC_030808.1	58288454..58386590	375.16	536.33	577.57	483.96	517.16	431.6	441.1	515.58	476.91	518.67	808.48	436.53	566.27	465.22	561.07
156	ZDHHC23	NC_030808.1	58387276..58399788	477.05	328.41	264.97	240.4	268.04	248.13	412.52	271.59	229.9	311.78	223.83	331.58	260.67	321.41	242.32
157	CCDC191	NC_030808.1	complement(58405335..58502627)	64.07	65.04	80.59	58.52	74.89	74.44	71.43	103.78	48.1	62.93	75.17	64.38	93.88	90.73	68.04
158	QTRT2	NC_030808.1	58502832..58530189	412.21	515.01	650.83	661.1	434.38	549.65	354.48	548.7	449.19	417.61	541.21	487.68	617.21	468.12	404.49
159	DRD3	NC_030808.1	complement(58560259..58606893)	3.09	0	0	1.58	3.15	1.5	0.89	1.1	1.63	1.91	1.67	1.76	7.99	0	1.86
160	TIGIT	NC_030808.1	58694141..58711454	422.24	461.69	368.77	332.13	643.29	582.73	659.86	792.69	240.49	157.32	641.43	237.22	530.32	430.48	351.37
161	ZBTB20	NC_030808.1	complement(58736804..59584875)	241.61	234.58	316.26	371.67	215.22	300.01	244.66	357.7	189.95	241.22	392.54	179.9	322.59	184.35	181.74
162	GAP43	NC_030808.1	60044530..60150216	5.4	2.13	2.44	4.74	0.79	5.26	9.82	5.52	5.71	3.81	5.01	0.88	2	12.55	7.46
163	LSAMP	NC_030808.1	complement(60222776..60934014)	17.75	22.39	56.17	39.54	32.32	24.81	25.89	26.5	70.11	33.37	46.77	34.39	37.95	59.84	41.01
164	LOC102189521	NC_030808.1	complement(61489752..61491124)	86.46	71.44	65.94	77.5	65.43	53.39	77.68	77.28	86.41	77.23	86.86	96.12	80.9	69.49	86.68
165	IGSF11	NC_030808.1	complement(63469951..63610067)	3.86	5.33	4.88	11.07	2.37	3.01	2.68	4.42	3.26	4.77	1.67	4.41	2	1.93	2.8
166	C1H3orf30	NC_030808.1	63664326..63706664	1.54	1.07	6.11	3.16	2.37	0.75	1.79	2.21	2.45	2.86	10.02	3.53	5.99	1.93	1.86
167	UPK1B	NC_030808.1	63692340..63721835	15.44	20.26	34.19	23.72	18.13	10.53	12.5	36.43	23.64	8.58	13.36	14.11	16.98	9.65	14.91
168	B4GALT4	NC_030808.1	complement(63730494..63758476)	617.54	693.07	804.69	759.15	819.09	791.76	756.29	868.87	1042.68	773.24	1142.56	696.68	1160.51	1122.52	1086.72
169	ARHGAP31	NC_030808.1	63790250..63911892	1561.61	1580.21	1514.14	1334.85	1723.33	1361.71	1635.81	1467.25	1182.9	1460.67	1491.67	1447.15	992.73	1255.72	1439.02
170	TMEM39A	NC_030808.1	complement(63917653..63947022)	551.93	591.78	661.82	650.03	554.21	681.98	548.25	608.32	603.27	641.67	856.92	660.52	622.2	665.02	575.98
171	POGLUT1	NC_030808.1	63950730..63977859	199.93	224.98	267.42	232.49	207.34	214.29	183.05	226.33	213.59	184.01	252.23	205.48	236.7	192.07	204.11
172	LOC108634083	NC_030808.1	complement(63980293..63983931)	54.03	95.96	111.12	128.11	108.79	107.52	86.61	98.26	89.68	81.04	111.92	90.83	118.85	92.66	101.59
173	TIMMDC1	NC_030808.1	63984008..64005818	1198.8	1272.05	1334.64	1374.39	1195.93	1405.32	1151.85	1331.45	1103.82	1057.37	1321.29	1133.21	1337.29	1110.94	1213.47
174	CD80	NC_030808.1	complement(64007336..64035353)	714.03	689.87	793.7	650.03	557.36	791.76	736.65	741.9	767.13	680.76	1122.51	798.98	839.92	657.3	510.74
175	ADPRH	NC_030808.1	64043635..64054527	284.07	316.68	500.64	275.19	327.95	330.84	333.95	284.84	423.1	417.61	491.1	383.61	507.35	364.84	329.93
176	PLA1A	NC_030808.1	64059370..64086557	5.4	7.46	13.43	26.89	10.25	21.81	12.5	17.66	30.98	30.51	20.04	12.35	11.98	4.83	18.64
177	POPDC2	NC_030808.1	complement(64106246..64124739)	2.32	6.4	2.44	1.58	0.79	6.77	4.46	2.21	8.97	3.81	28.4	4.41	6.99	5.79	5.59
178	LOC102170266	NC_030808.1	complement(64133324..64141467)	537.26	544.86	473.78	540.9	443.05	548.89	518.78	507.85	653	581.6	719.94	598.79	778	645.72	554.54
179	MAATS1	NC_030808.1	64158995..64243415	19.3	20.26	23.2	15.82	23.65	16.54	29.47	16.56	19.57	15.26	26.73	17.64	6.99	21.23	13.05
180	GSK3B	NC_030808.1	complement(64334572..64552032)	1966.87	1822.25	1998.9	1935.84	1985.06	1727.89	2190.3	1737.74	1862.8	1959.33	1882.54	1696.72	1707.81	2052.97	2113.79
181	GPR156	NC_030808.1	complement(64629337..64713234)	11.58	19.19	9.77	7.91	17.34	15.79	12.5	25.39	7.34	4.77	13.36	8.82	10.99	9.65	4.66
182	LRRC58	NC_030808.1	complement(64773658..64791814)	138.17	153.54	123.33	129.69	105.64	106.02	167.87	143.52	105.98	129.67	147	109.35	113.85	122.58	117.43
183	FSTL1	NC_030808.1	complement(64829657..64887546)	98.81	111.96	72.04	96.48	214.43	68.42	116.08	98.26	35.87	47.67	16.7	60.85	15.98	12.55	26.1
184	NDUFB4	NC_030808.1	65009186..65015292	389.82	421.17	394.41	378	476.16	392.5	389.31	346.66	467.13	416.65	372.5	418.01	311.6	458.47	496.76
185	HGD	NC_030808.1	complement(65028492..65071699)	42.46	60.78	70.82	107.55	87.51	45.11	58.93	80.59	45.65	40.04	100.22	31.75	66.91	28.96	34.48
186	RABL3	NC_030808.1	complement(65079237..65117097)	582.8	690.94	1006.17	956.85	818.31	933.87	923.27	883.22	772.84	850.47	1005.58	715.2	1158.52	851.3	788.48
187	GTF2E1	NC_030808.1	65117182..65151715	924.77	1165.43	2909.83	2366.03	2007.14	2199.34	1720.63	1841.51	1596.22	1235.66	2093.01	1200.23	2952.22	1525.01	863.97
188	STXBP5L	NC_030808.1	65299423..65617155	35.51	11.73	23.2	20.56	11.04	24.06	21.43	25.39	13.86	13.35	26.73	20.28	19.97	11.58	27.96
189	POLQ	NC_030808.1	complement(65625757..65728197)	244.7	296.42	341.9	359.02	221.53	364.68	185.72	257.24	242.94	252.66	312.37	313.06	270.65	188.21	240.46
190	FBXO40	NC_030808.1	65766951..65787076	284.84	329.48	268.64	338.46	337.41	273.7	270.55	250.61	468.76	441.44	295.66	403.9	246.68	532.79	567.59
191	HCLS1	NC_030808.1	complement(65788737..65821820)	3706.02	4067.8	3563.1	3424.1	3951.21	4067.84	4500.26	3874.02	5365.03	5016.06	4782.36	4031.92	4661.03	7012.14	6639.63
192	GOLGB1	NC_030808.1	complement(65826156..65906155)	1923.64	1707.09	1631.36	1450.3	1948.8	1468.48	1837.61	1768.65	1468.23	1625.62	2211.61	1383.66	1608.94	1316.53	1550.86
193	IQCB1	NC_030808.1	complement(65924501..65965249)	301.82	247.37	273.52	317.9	286.96	366.93	198.23	291.46	167.12	216.43	270.61	226.64	214.73	169.87	186.4
194	EAF2	NC_030808.1	65965278..66016227	268.63	313.48	274.74	328.97	290.9	394	298.23	443.82	176.91	299.38	467.71	289.25	249.68	239.37	241.39
195	LOC102184282	NC_030808.1	66024696..66077088	121.96	132.22	108.68	128.11	115.89	112.79	75.9	133.59	88.04	103.93	192.1	79.37	62.92	76.25	100.66
196	LOC102184002	NC_030808.1	66082499..66131751	92.63	83.17	123.33	91.73	100.12	142.86	109.83	143.52	96.2	151.6	208.8	85.54	79.9	140.92	120.23
197	ILDR1	NC_030808.1	complement(66140209..66172992)	30.88	37.32	74.49	61.68	35.48	33.84	33.93	36.43	34.24	30.51	98.55	21.16	102.87	46.33	21.44
198	CD86	NC_030808.1	66200368..66264053	6666.36	5032.77	4966.12	4640.33	5218.08	6556.66	8297.8	5620.59	7099.84	7516.95	7176.05	5473.79	6070.23	8118.25	7338.63
199	CASR	NC_030808.1	66373773..66404334	6.18	3.2	24.42	4.74	4.73	4.51	8.93	11.04	3.26	4.77	16.7	3.53	29.96	2.9	7.46
200	CCDC58	NC_030808.1	complement(66461342..66481835)	369.75	388.12	383.42	509.27	352.39	416.56	315.2	336.73	416.58	430	392.54	403.02	448.43	407.31	402.63
201	FAM162A	NC_030808.1	66482945..66522259	164.42	212.19	216.13	276.77	197.09	210.54	180.37	177.75	375.82	268.87	552.9	291.9	225.71	246.12	310.36
202	WDR5B	NC_030808.1	complement(66522701..66527088)	294.88	383.86	294.28	273.61	297.21	354.15	286.62	365.43	295.11	311.78	332.41	284.85	322.59	291.49	370.01
203	KPNA1	NC_030808.1	complement(66533883..66603183)	2047.15	2016.31	1886.56	1761.87	1937.76	1569.99	1957.26	1537.91	1905.19	1761.01	1590.22	1769.92	1946.51	2114.74	1994.5
204	LOC108635509	NC_030808.1	66603273..66605646	22.39	31.99	58.61	37.96	70.95	39.1	45.54	67.35	39.13	38.14	46.77	23.81	50.93	23.16	15.84
205	PARP9	NC_030808.1	complement(66616773..66646919)	4560.55	6119.3	10589.2	10221.7	8680.51	8629.68	9507.69	9582.94	7552.3	7124.13	11676.1	5898.85	9683.6	6990.91	5446.66
206	DTX3L	NC_030808.1	66646756..66655882	6314.36	8526.92	17958.4	14998	13007	12765.9	11953.4	12646.6	11396.1	10348.7	15990.8	9947.53	19271.3	11136.4	7786.93
207	PARP14	NC_030808.1	66669831..66714180	11274.8	14518.3	29297.3	24432.1	22711.5	16607.5	16586.7	18594	16550	14948.1	19814.3	12896.5	21704.2	13774.3	10526.1
208	HSPBAP1	NC_030808.1	complement(66717802..66773162)	291.02	352.93	304.05	406.46	344.51	350.39	328.59	366.54	291.04	270.78	394.22	327.17	398.49	289.56	315.95
209	DIRC2	NC_030808.1	66773525..66871765	177.54	154.61	126.99	166.06	185.26	142.86	176.8	113.71	131.25	175.43	165.37	168.44	248.68	224.89	239.53
210	SEMA5B	NC_030808.1	complement(66898764..67100710)	8.49	17.06	14.65	9.49	12.61	10.53	19.64	12.14	20.38	36.23	20.04	30.87	14.98	21.23	26.1
211	PDIA5	NC_030808.1	67147580..67239218	301.05	295.36	302.83	316.31	315.34	245.87	241.09	220.81	383.97	386.14	400.9	373.91	320.59	422.76	443.64
212	SEC22A	NC_030808.1	67316417..67405738	234.67	261.24	249.1	257.8	230.99	324.07	275.91	261.65	225	226.92	263.92	241.63	283.64	266.39	277.74
213	HACD2	NC_030808.1	complement(67627469..67719193)	1173.33	1082.26	1207.65	1171.94	1031.95	873.72	1039.35	935.11	1098.93	983	893.67	928.61	935.8	1280.81	1192.04
214	MYLK	NC_030808.1	complement(67744853..67890964)	14.67	19.19	15.87	11.07	12.61	3.76	9.82	20.98	8.15	3.81	25.06	14.99	9.99	10.62	21.44
215	CCDC14	NC_030808.1	complement(68069245..68115901)	235.44	187.66	181.94	164.48	186.05	342.12	160.72	214.18	225.82	251.71	193.77	251.33	234.7	251.92	198.52
216	LOC102173333	NC_030808.1	68208537..68721718	10.81	22.39	19.54	20.56	30.75	13.53	11.61	11.04	13.86	4.77	11.69	12.35	11.98	7.72	6.52
217	LOC108635581	NC_030808.1	68784943..68909551	6.95	5.33	3.66	6.33	18.13	9.77	7.14	14.35	4.89	6.67	3.34	1.76	3	3.86	0
218	UMPS	NC_030808.1	68911157..68956653	909.33	936.18	896.27	1021.69	754.45	863.19	701.83	747.43	710.88	768.48	606.36	781.34	654.16	799.18	883.54
219	ITGB5	NC_030808.1	complement(68975717..69087834)	626.03	478.75	379.76	439.68	706.36	351.14	678.61	314.65	413.32	321.31	230.52	211.65	92.88	487.42	540.56
220	LOC102168487	NC_030808.1	complement(69146316..69147868)	264.77	140.75	136.76	96.48	103.27	141.36	272.34	206.45	150	179.25	130.29	164.91	110.86	165.05	133.28
221	HEG1	NC_030808.1	complement(69184270..69278857)	534.17	550.19	529.95	540.9	452.51	246.63	313.41	418.43	466.31	629.27	598	711.67	330.58	443.99	441.77
222	SLC12A8	NC_030808.1	complement(69289222..69431839)	31.65	21.33	25.64	14.23	26.8	14.29	27.68	12.14	16.3	24.79	30.07	17.64	19.97	11.58	13.05
223	ZNF148	NC_030808.1	complement(69442967..69586809)	1461.26	1453.32	1387.14	1372.8	1319.7	1389.53	1295.61	1304.96	1126.65	1260.45	1374.74	1313.11	1318.31	1329.07	1284.31
224	SNX4	NC_030808.1	complement(69656519..69708647)	1012.77	1067.33	896.27	790.79	1079.25	892.52	1350.97	916.34	988.87	951.54	798.45	800.74	817.95	1149.55	1154.76
225	OSBPL11	NC_030808.1	complement(69727101..69826032)	659.23	661.08	588.56	695.89	674.04	736.12	775.04	544.28	661.15	703.64	598	596.15	626.2	700.73	926.42
226	LMLN	NC_030808.1	complement(69881877..69933388)	107.3	120.49	101.35	161.32	111.16	200.01	132.15	156.77	149.19	145.88	163.7	147.27	255.67	155.4	182.67
227	RPL35A	NC_030808.1	complement(69937555..69941662)	748	775.17	926.8	863.54	687.44	694.77	728.61	856.72	705.17	722.71	714.93	903.04	568.27	578.15	632.83
228	IQCG	NC_030808.1	69941767..69990604	6.18	15.99	15.87	18.98	8.67	9.02	7.14	4.42	8.15	10.49	28.4	15.87	22.97	7.72	13.05
229	LRCH3	NC_030808.1	complement(69990461..70101362)	1644.98	1567.41	1515.36	1681.21	1764.33	1482.02	1507.23	1611.88	1512.25	1514.07	1590.22	1396.89	1604.95	1528.87	1381.24
230	FYTTD1	NC_030808.1	complement(70107479..70139011)	1890.45	2031.24	2594.79	2617.5	2179	2338.44	1917.97	1977.31	1950.85	1745.75	2126.42	1835.18	2584.69	1947.76	1649.65
231	RUBCN	NC_030808.1	70150265..70202391	1047.51	1268.86	5163.94	4306.62	2734.78	2939.22	1605.45	2649.66	2270.42	1399.65	3053.5	1577.67	5282.24	1458.41	958.1
232	TNK2	NC_030808.1	complement(70353419..70394458)	631.44	604.57	560.47	594.67	646.45	517.31	647.36	724.24	600.01	524.39	646.45	558.23	839.92	527	543.36
233	TFRC	NC_030808.1	complement(70405851..70553035)	5456.75	5627.75	6890.54	6030.53	5020.21	4325.74	4975.29	4349.86	4222.08	4119.83	4753.97	5141.32	4571.15	5144.49	4482.03
234	ZDHHC19	NC_030808.1	complement(70543190..70555784)	6.95	8.53	9.77	7.91	4.73	9.77	9.82	13.25	8.15	8.58	11.69	7.94	12.98	8.69	7.46
235	SLC51A	NC_030808.1	70563308..70580733	19.3	8.53	8.55	6.33	15.77	7.52	16.97	5.52	8.97	16.21	8.35	11.46	11.98	13.51	5.59
236	PCYT1A	NC_030808.1	complement(70580065..70627900)	1790.1	1706.02	1537.34	1673.3	1766.69	1963.24	2178.7	1423.09	2039.71	1907.84	1688.78	1685.26	1924.54	2465.11	2388.74
237	TCTEX1D2	NC_030808.1	complement(70629609..70655281)	244.7	184.46	148.97	121.78	272.77	250.39	217.87	204.24	486.69	601.62	197.11	272.5	460.41	873.5	518.2
238	TM4SF19	NC_030808.1	complement(70661439..70665387)	218.46	124.75	80.59	96.48	125.35	141.36	211.62	61.83	563.32	489.12	147	205.48	284.64	945.89	383.06
239	UBXN7	NC_030808.1	complement(70674326..70732345)	2369.04	2322.33	2077.05	2152.52	2079.67	1973.77	1986.72	2183.76	2284.28	2124.27	2330.21	2207.33	1740.77	2068.41	2498.71
240	LOC106501980	NC_030808.1	70755013..70759135	1.54	3.2	4.88	4.74	2.37	2.26	0	3.31	0.82	2.86	6.68	3.53	2	4.83	3.73
241	RNF168	NC_030808.1	complement(70765125..70782692)	737.96	851.95	871.85	906.24	737.89	881.24	814.33	962.71	722.29	790.4	1018.95	754	960.77	722.93	776.36
242	WDR53	NC_030808.1	complement(70820545..70833184)	839.86	564.05	609.32	722.78	599.15	800.79	506.28	641.44	490.77	618.78	556.24	562.64	703.1	515.41	521.92
243	FBXO45	NC_030808.1	70833297..70847080	301.82	303.89	280.85	295.75	242.02	288.73	229.48	237.37	230.71	239.31	285.64	307.77	230.7	265.43	234.87
244	NRROS	NC_030808.1	70890387..70916589	2223.92	2678.46	2570.37	3479.46	2134.06	2721.17	1622.41	2215.78	3068.53	2024.16	1508.37	1222.28	1673.86	2642.7	2641.31
245	CEP19	NC_030808.1	complement(70953940..70960688)	275.58	280.43	170.95	210.35	219.16	241.36	183.05	185.48	243.75	293.66	258.91	244.28	188.76	201.73	325.27
246	PIGX	NC_030808.1	70957571..70985213	1152.49	1112.11	957.32	958.43	999.63	894.77	1046.49	1009.08	1272.57	1020.18	1045.67	1075	964.76	1465.17	1279.65
247	PAK2	NC_030808.1	70990569..71073583	4491.84	4680.91	4706.03	4662.47	4696.98	5017.5	5029.75	3903.83	4707.14	4830.14	4443.27	3872.3	4698.98	5087.54	4939.64
248	LOC108635601	NC_030808.1	complement(71071562..71085250)	240.07	218.58	168.51	154.99	225.47	173.69	175.01	152.36	212.78	223.11	173.72	173.73	142.82	197.86	237.66
249	SENP5	NC_030808.1	71085339..71133963	2425.4	2617.68	2683.93	2595.36	2322.48	2642.21	2476.04	2447.62	2388.63	2475.14	2674.32	2416.33	2800.41	2508.54	2341.2
250	NCBP2	NC_030808.1	complement(71133340..71140105)	838.31	921.25	899.93	842.98	726.86	872.97	874.16	818.08	891.05	993.49	861.93	978	743.05	978.71	1045.71
251	PIGZ	NC_030808.1	complement(71144173..71175164)	16.21	8.53	14.65	12.65	19.71	8.27	14.29	9.94	9.78	7.63	13.36	9.7	7.99	4.83	19.57
252	MELTF	NC_030808.1	complement(71209817..71236775)	64.07	28.79	30.53	15.82	14.98	15.79	16.97	15.46	44.02	24.79	25.06	56.44	10.99	36.68	23.3
253	DLG1	NC_030808.1	complement(71247382..71513739)	1083.01	1006.55	1004.95	790.79	1113.15	983.5	1060.78	1133.83	881.26	1093.6	1160.93	998.28	1123.56	1170.78	979.54
254	BDH1	NC_030808.1	complement(71702243..71739306)	401.4	376.39	296.72	359.02	357.91	426.33	195.55	354.39	238.05	348.01	167.04	448.87	360.54	221.99	285.19
255	LOC106501983	NC_030808.1	71739387..71740951	3.09	8.53	2.44	12.65	7.88	9.02	3.57	8.83	8.97	5.72	5.01	7.05	7.99	3.86	9.32
256	PPP1R2	NC_030808.1	71839912..71861039	2622.24	2752.03	2522.75	2043.39	2454.92	2204.6	2591.22	2235.65	1894.6	2139.53	2280.1	2408.4	2168.22	2239.25	2035.51
257	ACAP2	NC_030808.1	71889654..72051523	1590.17	1325.37	1381.04	1508.82	1232.98	1303.81	1410.8	1421.98	1266.87	1343.4	1490	1250.5	1475.11	1551.07	1406.4
258	XXYLT1	NC_030808.1	72058694..72239088	374.38	292.16	236.89	150.25	153.73	189.48	357.16	248.41	167.94	175.43	180.4	245.16	131.83	238.4	324.34
259	FAM43A	NC_030808.1	complement(72597903..72600943)	1570.87	1693.23	1177.12	526.66	676.4	991.77	1967.08	1610.77	912.24	834.26	1107.48	2253.19	1071.63	1322.32	869.56
260	LSG1	NC_030808.1	72614658..72640879	785.82	922.32	847.43	887.26	800.17	1010.57	709.86	884.32	837.24	730.34	770.06	804.27	957.77	799.18	694.35
261	TMEM44	NC_030808.1	72650835..72698248	1.54	1.07	4.88	6.33	2.37	5.26	5.36	5.52	3.26	1.91	5.01	3.53	2	6.76	0.93
262	ATP13A3	NC_030808.1	72786612..72890376	4156.06	3961.18	3694.98	4890.22	3598.03	4832.53	5705.69	2820.78	8300.68	4923.58	6434.39	6108.74	7382.55	11247.4	15229
263	LRRC15	NC_030808.1	72899772..72912819	6.18	5.33	9.77	3.16	3.15	2.26	0.89	4.42	2.45	2.86	3.34	6.17	2	1.93	0
264	HES1	NC_030808.1	complement(73098235..73100751)	47.86	28.79	52.51	34.79	26.8	21.05	11.61	23.18	22.83	18.12	58.46	38.8	29.96	28.96	28.89
265	OPA1	NC_030808.1	complement(73505669..73587329)	1262.87	1289.11	1403.02	1507.24	1102.11	1287.27	1198.28	1302.75	1307.63	1258.54	1613.61	1226.69	1482.1	1298.19	1366.32
266	ATP13A4	NC_030808.1	73623241..73749342	6.95	18.13	9.77	7.91	4.73	12.03	21.43	14.35	8.97	0	6.68	3.53	2	1.93	5.59
267	HRASLS	NC_030808.1	complement(73865749..73920247)	3.86	1.07	7.33	4.74	0.79	2.26	4.46	4.42	0.82	0	0	2.65	0	0	0
268	MB21D2	NC_030808.1	74237473..74367073	1374.03	1010.82	545.82	276.77	867.97	457.91	1481.34	945.05	949.74	1623.71	825.18	1709.95	941.79	1736.39	440.84
269	FGF12	NC_030808.1	74428775..75041829	69.47	57.58	69.6	55.35	65.43	67.67	69.65	57.41	75	62.93	45.1	59.97	65.92	71.42	64.31
270	LOC102188171	NC_030808.1	75392432..75392715	28.56	17.06	17.1	18.98	14.19	18.8	19.64	11.04	25.27	9.53	28.4	14.11	17.98	23.16	13.05
271	LOC106502094	NC_030808.1	complement(75696854..75700886)	949.47	1080.13	722.88	820.84	637.77	821.84	729.51	591.76	1403.01	1144.13	1125.85	1257.55	841.92	978.71	1149.17
272	CCDC50	NC_030808.1	complement(75702789..75778927)	534.95	565.12	468.89	485.54	357.12	586.49	463.42	448.23	866.59	810.43	978.86	881.87	752.04	791.46	717.65
273	OSTN	NC_030808.1	complement(75832686..75869245)	0.77	0	7.33	4.74	0.79	2.26	6.25	3.31	3.26	2.86	0	1.76	3.99	1.93	1.86
274	IL1RAP	NC_030808.1	complement(76348425..76502431)	3568.62	1693.23	1352.95	615.23	1195.14	1066.96	2853.74	1960.75	2148.95	1844.91	3551.28	2770.85	2160.23	2187.13	1141.71
275	CLDN1	NC_030808.1	76761492..76779219	134.32	154.61	31.75	39.54	45.72	13.53	87.51	13.25	17.12	53.39	11.69	13.23	4.99	88.8	39.14
276	P3H2	NC_030808.1	76910759..77089601	6.95	7.46	6.11	3.16	3.94	5.26	1.79	5.52	0.82	7.63	0	3.53	1	1.93	5.59
277	TP63	NC_030808.1	complement(77159838..77426409)	12.35	12.8	21.98	18.98	18.13	4.51	15.18	12.14	9.78	6.67	13.36	7.05	3	7.72	17.71
278	LOC102178860	NC_030808.1	77713812..77716382	2.32	4.27	2.44	3.16	6.31	6.02	0.89	3.31	1.63	7.63	5.01	1.76	1	2.9	5.59
279	TPRG1	NC_030808.1	complement(77725191..77887578)	10.81	17.06	23.2	28.47	14.19	19.55	14.29	13.25	12.23	24.79	26.73	18.52	13.98	14.48	25.16
280	LPP	NC_030808.1	complement(78162579..78901702)	1892.77	1143.04	970.76	828.74	855.36	1478.26	2032.26	752.95	1226.92	2089.95	1648.69	1242.56	2067.35	2749.84	987.93
281	LOC108635822	NC_030808.1	78901522..78902740	21.61	20.26	14.65	12.65	10.25	21.81	23.22	11.04	34.24	17.16	8.35	26.46	18.98	38.61	24.23
282	LOC102169221	NC_030808.1	complement(79127285..79133613)	3.86	2.13	0	1.58	4.73	0.75	11.61	1.1	3.26	5.72	3.34	3.53	2	5.79	2.8
283	LOC108636848	NC_030808.1	complement(79245494..79266894)	2.32	4.27	10.99	3.16	1.58	2.26	6.25	4.42	6.52	5.72	3.34	7.94	3.99	5.79	1.86
284	LOC106502102	NC_030808.1	complement(79288726..79294395)	53.26	39.45	31.75	30.05	29.17	33.08	76.79	44.16	83.97	79.14	63.48	73.2	37.95	89.76	57.78
285	BCL6	NC_030808.1	79294475..79318484	2240.13	1704.96	1675.32	2051.3	2031.58	1433.14	2296.56	1341.39	2691.89	2128.08	1379.75	2501.87	1776.73	3300	2674.86
286	RTP4	NC_030808.1	complement(79616839..79621245)	448.49	764.51	2201.6	2089.26	1487.61	1915.12	1610.81	1734.42	1720.14	1459.72	2490.57	1158.78	3859.06	1561.69	765.18
287	LOC102179137	NC_030808.1	complement(79793501..79794371)	18.53	12.8	12.21	17.4	14.19	16.54	13.39	12.14	13.04	9.53	26.73	12.35	14.98	12.55	13.05
288	ST6GAL1	NC_030808.1	complement(79880646..80020253)	1332.35	1563.15	1711.95	1771.36	1116.3	1577.51	1050.06	1319.31	1495.95	1627.53	1805.71	1818.42	1686.84	1325.21	1662.7
289	ADIPOQ	NC_030808.1	complement(80092745..80105787)	81.82	98.1	102.57	98.06	72.53	64.66	64.29	102.67	97.83	120.13	93.54	51.15	132.83	50.19	67.1
290	RFC4	NC_030808.1	80128438..80141956	380.56	436.1	509.19	569.37	383.14	431.6	276.8	370.95	414.95	341.33	461.03	455.93	372.52	325.27	409.15
291	EIF4A2	NC_030808.1	complement(80141693..80148253)	6874.78	7946.88	8574.41	8273.2	6894.11	7134.13	6742.35	7613.36	5938.14	6081.06	6626.49	6895.37	6362.85	5912.78	5988.15
292	DNAJB11	NC_030808.1	complement(80303639..80323058)	841.4	897.8	885.28	751.25	648.02	730.86	818.8	609.42	844.58	941.05	860.26	859.83	698.11	1055.92	931.08
293	TBCCD1	NC_030808.1	80319786..80347985	374.38	426.51	416.39	400.14	379.2	408.29	366.09	475.83	394.57	393.77	399.23	415.36	378.52	408.28	374.67
294	CRYGS	NC_030808.1	80347993..80353625	53.26	55.45	65.94	64.84	93.03	76.69	68.75	77.28	52.17	61.97	46.77	41.45	43.94	41.5	60.58
295	DGKG	NC_030808.1	80614152..80773626	50.18	57.58	42.74	55.35	31.53	43.61	78.58	38.64	150	100.11	46.77	43.21	24.97	137.06	169.63
296	ETV5	NC_030808.1	80808540..80865413	74.11	103.43	90.36	208.77	112.73	75.19	75.9	69.55	91.31	111.55	36.75	61.73	53.93	147.67	332.73
297	LOC108635834	NC_030808.1	80963190..80977022	3227.43	3112.43	3642.47	3587	3277.17	3813.69	3203.76	3765.83	3238.1	3054.83	4565.21	3090.97	3934.96	2713.16	2649.7
298	LOC102178398	NC_030808.1	80977471..80982370	548.84	582.18	627.63	640.54	464.34	557.17	452.7	472.52	483.43	503.42	631.41	554.7	546.3	505.76	545.22
299	IGF2BP2	NC_030808.1	81081005..81245002	7.72	3.2	3.66	1.58	7.88	0.75	3.57	5.52	10.6	3.81	5.01	6.17	6.99	3.86	8.39
300	SENP2	NC_030808.1	complement(81240819..81293201)	1192.63	1250.73	1222.3	1148.22	1277.91	1293.29	1179.53	1403.22	1088.33	1083.11	1344.67	1141.14	1031.68	928.52	1011.23
301	TMEM41A	NC_030808.1	81363982..81373109	332.7	407.31	410.28	349.53	342.14	382.72	373.24	332.31	377.45	389.96	447.67	383.61	425.46	459.43	482.78
302	MAP3K13	NC_030808.1	complement(81373583..81533252)	150.53	213.25	205.14	192.95	179.74	190.23	124.11	168.92	177.72	196.41	208.8	175.49	138.82	180.49	169.63
303	EHHADH	NC_030808.1	81548093..81615584	156.7	253.77	438.37	360.6	450.15	386.48	331.27	288.15	177.72	167.81	218.82	118.17	444.43	267.36	262.83
304	LOC108635841	NC_030808.1	complement(81640536..81641393)	13.89	8.53	10.99	15.82	4.73	13.53	4.46	5.52	8.15	8.58	8.35	7.94	8.99	12.55	10.25
305	C1H3orf70	NC_030808.1	81664025..81788108	200.7	223.92	179.5	169.23	192.36	201.51	176.8	117.03	268.21	219.29	115.26	161.38	209.73	570.43	426.86
306	VPS8	NC_030808.1	complement(81795069..82092907)	595.93	529.93	559.25	485.54	533.71	509.8	545.57	486.88	564.95	565.39	586.31	520.31	627.2	807.87	673.84
307	MAGEF1	NC_030808.1	82183927..82185592	223.09	335.87	241.77	264.12	195.51	263.92	187.51	255.03	196.47	224.06	205.46	209.89	145.81	230.68	376.53
308	EPHB3	NC_030808.1	complement(82295891..82316214)	11.58	10.66	15.87	7.91	15.77	14.29	16.97	13.25	12.23	13.35	10.02	18.52	6.99	21.23	34.48
309	LOC102181074	NC_030808.1	complement(82387054..82405631)	9.26	7.46	9.77	6.33	7.1	9.02	7.14	7.73	4.89	5.72	8.35	3.53	15.98	9.65	18.64
310	THPO	NC_030808.1	82496374..82503155	2.32	2.13	1.22	1.58	7.88	1.5	0.89	4.42	0.82	0.95	1.67	1.76	1	0	0.93
311	POLR2H	NC_030808.1	complement(82506638..82511053)	411.44	420.11	399.29	452.33	357.91	426.33	305.37	438.3	392.94	374.7	399.23	449.76	355.54	335.89	383.06
312	CLCN2	NC_030808.1	82511212..82526061	165.96	132.22	175.84	188.21	179.74	138.35	166.08	165.6	159.79	126.81	111.92	123.46	130.83	155.4	149.12
313	FAM131A	NC_030808.1	complement(82525974..82535295)	173.68	136.48	134.32	139.18	197.09	128.58	158.94	156.77	160.6	159.22	120.27	141.1	182.77	222.96	180.81
314	EIF4G1	NC_030808.1	complement(82535406..82554352)	7473.03	7215.42	7463.23	7956.88	6532.26	7283.76	5964.63	6152.73	6480.27	6756.1	6147.08	6998.55	8114.61	7972.51	6744.94
315	PSMD2	NC_030808.1	complement(82560802..82569668)	3643.5	3472.83	3484.95	3558.53	3273.23	4314.46	3446.63	3367.28	3448.43	3399.02	3197.15	3523.96	4396.37	4314.42	3934.94
316	ECE2	NC_030808.1	complement(82571368..82607245)	149.75	143.95	111.12	126.53	131.65	96.24	114.29	122.55	103.53	85.81	80.18	98.77	56.93	119.68	92.27
317	ALG3	NC_030808.1	82608065..82613537	170.6	159.94	175.84	180.3	185.26	180.46	191.08	189.89	241.31	197.36	141.98	201.95	173.78	249.02	238.59
318	ABCF3	NC_030808.1	complement(82642969..82651231)	970.31	885	824.23	839.81	861.67	1012.82	990.24	845.68	1102.19	1035.44	963.82	951.54	1158.52	1402.43	1223.73
319	AP2M1	NC_030808.1	complement(82653120..82662185)	4960.4	4210.68	4250.57	3947.6	5567.32	4838.55	6482.52	3851.94	5246.82	5017.02	3636.47	3540.72	4709.97	6379.94	6792.48
320	DVL3	NC_030808.1	complement(82663789..82679754)	1096.14	945.78	808.35	828.74	1169.91	1020.34	1246.5	925.17	1132.36	1049.74	937.1	957.71	855.9	1251.86	1252.62
321	EIF2B5	NC_030808.1	complement(82685406..82694696)	1594.03	1645.25	1588.62	1823.55	1596.41	1809.85	1702.78	1778.58	1623.12	1655.18	1710.49	1592.66	1738.77	1578.09	1679.48
322	ABCC5	NC_030808.1	82810850..82893600	115.79	92.77	62.27	55.35	112.73	121.06	126.79	76.18	181.8	69.6	46.77	52.91	82.89	219.1	216.23
323	PARL	NC_030808.1	82931563..82985019	941.75	832.75	897.49	906.24	958.63	930.11	972.38	1045.51	785.88	794.22	923.73	754.88	962.77	852.27	831.35
324	MAP6D1	NC_030808.1	82988294..82995755	101.89	109.83	105.01	137.6	122.98	131.58	129.47	125.86	124.73	95.34	106.91	104.94	116.85	135.13	113.71
325	YEATS2	NC_030808.1	complement(82997831..83104794)	1504.49	1529.02	1716.83	1766.61	1538.86	1735.41	1470.62	1608.56	1470.68	1389.17	1628.64	1459.5	1797.7	1469.99	1404.54
326	KLHL24	NC_030808.1	complement(83132206..83168823)	1540.77	1382.95	1255.27	990.06	1545.16	1376.75	1453.66	1566.61	1006.81	967.74	1368.06	998.28	937.8	832.96	1372.85
327	KLHL6	NC_030808.1	83232769..83289469	1909.75	1849.97	2300.51	1953.24	2379.24	2563.26	2617.12	2450.94	1559.54	1205.15	1665.39	1214.34	1914.55	1314.6	1347.68
328	LOC102188899	NC_030808.1	complement(83319445..83327074)	156.7	213.25	195.37	153.41	167.13	159.41	186.62	197.62	191.58	178.29	168.71	207.24	139.82	140.92	219.95
329	MCF2L2	NC_030808.1	83333199..83613814	391.37	348.67	317.48	341.62	406.79	358.66	330.38	398.55	356.26	364.22	422.61	385.38	420.46	332.99	282.4
330	LOC106501989	NC_030808.1	83620763..83621974	8.49	8.53	4.88	7.91	7.1	8.27	5.36	4.42	5.71	8.58	3.34	4.41	4.99	9.65	13.98
331	LAMP3	NC_030808.1	83625794..83658751	4615.35	6277.1	15190.2	10561.7	8659.23	7973.26	7195.06	9792.7	5241.93	5016.06	10348.1	5213.63	10891.1	4091.46	3231.27
332	MCCC1	NC_030808.1	83672472..83725774	689.33	738.92	788.82	718.03	870.34	723.34	592	934.01	626.1	564.44	668.16	684.33	683.13	629.31	716.71
333	DCUN1D1	NC_030808.1	83751836..83782623	2227.78	2341.52	2110.02	2111.4	2257.83	2306.86	2205.48	2004.91	1937.8	1918.33	2235	2035.36	2316.03	1997.95	2055.08
334	ATP11B	NC_030808.1	complement(83809139..83921211)	2518.8	2222.1	2329.82	2081.35	1838.43	1829.4	2011.72	2091.02	2120.41	2150.01	2261.73	2843.16	1446.15	1951.62	1661.77
335	LOC102184948	NC_030808.1	84652576..84653898	40.91	51.18	35.41	42.7	29.96	36.84	42.86	32.02	26.9	35.28	31.74	37.04	26.97	28.96	27.96
336	LOC108636353	NC_030808.1	85413674..85526623	4.63	4.27	2.44	6.33	3.94	2.26	6.25	2.21	10.6	9.53	1.67	5.29	5.99	6.76	9.32
337	DNAJC19	NC_030808.1	85751161..85756951	266.31	322.01	306.49	313.15	304.3	315.8	262.52	338.94	238.05	212.62	288.98	266.33	302.61	243.23	274.94
338	FXR1	NC_030808.1	complement(85759719..85832648)	1828.7	1815.85	2066.06	1856.76	1835.28	2070.76	1916.18	1906.65	1801.66	1744.8	2270.08	1849.29	2141.26	1868.62	1783.86
339	LOC108636856	NC_030808.1	complement(85916679..85918035)	71.79	73.57	61.05	71.17	42.57	68.42	87.51	56.31	95.38	95.34	63.48	82.01	101.87	99.42	83.88
340	LOC102174738	NC_030808.1	complement(86008316..86009287)	712.49	823.16	816.9	801.86	805.69	836.88	759.87	822.5	699.47	758.94	689.88	724.02	809.96	716.17	828.56
341	CCDC39	NC_030808.1	86026741..86083878	24.7	37.32	46.4	74.33	51.24	58.65	41.07	86.11	42.39	61.02	80.18	31.75	52.93	22.2	30.76
342	TTC14	NC_030808.1	complement(86086130..86095985)	2257.89	2639.01	2547.17	2541.58	2404.46	2285.06	2284.95	2397.94	2177.48	2148.11	2574.09	2116.5	2249.12	1875.37	2120.32
343	PEX5L	NC_030808.1	86709401..86990660	7.72	9.6	13.43	4.74	21.29	4.51	6.25	8.83	4.89	3.81	8.35	3.53	3.99	3.86	3.73
344	USP13	NC_030808.1	complement(87003347..87138863)	88	151.41	180.72	126.53	82.78	97	127.69	150.15	78.26	92.48	65.15	126.11	60.92	36.68	62.44
345	NDUFB5	NC_030808.1	complement(87162582..87178541)	396.77	423.31	391.97	458.66	323.22	429.34	367.88	410.7	350.55	389	374.17	418.89	358.54	421.79	405.42
346	MRPL47	NC_030808.1	87178570..87197691	900.84	1000.16	869.41	809.76	931.04	818.08	740.22	874.39	721.48	714.13	709.92	738.13	571.27	534.72	754.93
347	ACTL6A	NC_030808.1	complement(87197840..87227583)	550.38	568.32	584.9	510.85	529.77	519.57	478.6	473.63	438.59	461.47	489.43	477.98	438.44	461.36	518.2
348	GNB4	NC_030808.1	87311867..87381576	3875.07	3891.87	4101.6	5111.64	5449.86	4809.97	6886.11	3157.51	5422.91	5314.49	4171	3492.22	5141.42	7187.81	6197.86
349	MFN1	NC_030808.1	complement(87381929..87417490)	2196.13	1835.04	1823.07	1878.91	1636.61	1861.73	1565.27	1884.57	1856.28	1562.69	1805.71	1864.28	1495.09	1689.09	1823.01
350	ZNF639	NC_030808.1	complement(87433013..87446416)	570.45	580.05	598.33	594.67	506.12	460.92	450.03	446.03	565.77	582.55	674.84	634.07	473.39	640.89	576.91
351	KCNMB3	NC_030808.1	87446106..87551931	440	437.17	547.04	472.89	527.41	440.62	358.95	400.76	360.33	395.68	461.03	408.31	485.38	403.45	356.03
352	PIK3CA	NC_030808.1	complement(87530725..87615654)	555.79	548.06	671.59	692.73	639.35	517.31	583.07	508.96	467.94	437.63	522.84	467.39	552.29	448.82	489.3
353	ZMAT3	NC_030808.1	87658713..87698629	1292.21	1282.72	1403.02	1382.29	1466.33	1433.89	1316.15	1218.84	1211.43	1150.81	1444.9	1102.34	1536.03	1444.9	1590.94
354	KCNMB2	NC_030808.1	complement(87811336..88115272)	3.86	4.27	2.44	0	7.1	3.01	5.36	2.21	0.82	2.86	1.67	4.41	0	3.86	7.46
355	LOC102188713	NC_030808.1	88570013..88571722	1537.68	1232.6	945.11	1339.59	1462.39	1148.92	1622.41	908.61	2334.01	2269.19	1660.38	1873.98	1576.98	2793.27	2933.96
356	TBL1XR1	NC_030808.1	89484977..89661771	4909.46	4582.81	4047.87	4238.61	4044.23	4357.32	4730.63	3797.85	4725.89	4253.31	4438.26	4636.89	3961.93	4359.78	5137.23
357	NAALADL2	NC_030808.1	complement(90886862..92518065)	43.23	51.18	59.83	42.7	44.94	42.11	36.61	41.95	48.1	82	68.49	62.61	52.93	44.4	54.06
358	NLGN1	NC_030808.1	complement(92668200..93451915)	14.67	20.26	31.75	18.98	19.71	15.04	27.68	18.77	19.57	15.26	30.07	19.4	26.97	11.58	15.84
359	LOC108636355	NC_030808.1	93523451..93576893	176	189.8	166.07	178.72	192.36	152.64	182.15	144.63	162.23	139.2	148.67	168.44	117.85	160.22	173.35
360	SPATA16	NC_030808.1	93899946..94142137	4.63	6.4	8.55	3.16	7.1	3.76	4.46	8.83	8.15	4.77	3.34	4.41	2	2.9	1.86
361	LOC108636861	NC_030808.1	complement(94246517..94247752)	122.74	79.97	58.61	77.5	117.46	80.45	125.9	71.76	78.26	84.86	50.11	54.68	57.93	154.43	82.02
362	ECT2	NC_030808.1	complement(94258389..94326443)	174.46	166.34	241.77	251.47	155.3	241.36	117.86	181.06	181.8	213.57	287.31	274.26	229.71	180.49	207.84
363	NCEH1	NC_030808.1	94364769..94433943	144.35	168.47	166.07	223	118.25	133.09	150.9	111.51	158.15	127.76	128.62	125.23	135.83	121.61	238.59
364	TNFSF10	NC_030808.1	94545760..94564501	1079.93	2109.07	7879.61	8160.91	4137.26	4022.72	3083.21	5036.56	4368.82	3376.14	6083.61	3491.34	9402.96	3141.71	1727.01
365	GHSR	NC_030808.1	94591325..94596627	24.7	73.57	246.66	316.31	230.99	84.21	69.65	131.38	112.5	142.06	275.62	108.47	272.65	49.22	51.26
366	FNDC3B	NC_030808.1	complement(94683413..95040111)	3911.35	2427.89	1870.69	1543.61	2499.07	1982.79	3535.92	1835.99	2508.46	2921.35	2231.66	2637.68	1374.24	3534.54	2647.84
367	PLD1	NC_030808.1	95239333..95522763	463.16	393.45	234.45	254.63	471.43	355.65	549.14	262.76	499.74	439.54	304.01	425.94	265.66	797.25	586.23
368	LOC106502158	NC_030808.1	complement(95470430..95581144)	4.63	10.66	13.43	6.33	12.61	6.77	10.71	12.14	5.71	3.81	13.36	7.94	19.97	3.86	8.39
369	TNIK	NC_030808.1	95581209..95978163	558.88	655.75	675.26	493.45	569.98	399.26	458.06	620.46	518.49	556.81	527.85	740.77	440.44	278.94	479.05
370	LOC102189522	NC_030808.1	96059361..96082527	0	1.07	3.66	1.58	2.37	0	0	1.1	0	3.81	8.35	1.76	0	0.97	0
371	EIF5A2	NC_030808.1	96089557..96111990	641.47	718.66	593.44	661.1	571.55	693.26	611.64	552.01	613.87	583.51	517.82	575.86	322.59	695.91	849.99
372	RPL22L1	NC_030808.1	96121289..96125042	235.44	244.17	295.5	308.41	206.55	326.33	206.26	310.23	209.51	202.13	192.1	250.45	255.67	231.65	260.96
373	SLC7A14	NC_030808.1	96402759..96518138	3.09	4.27	8.55	1.58	4.73	5.26	1.79	5.52	0.82	5.72	5.01	0.88	7.99	1.93	4.66
374	CLDN11	NC_030808.1	complement(96537063..96551940)	7.72	5.33	0	6.33	2.37	2.26	0.89	2.21	6.52	5.72	0	7.94	1	0.97	2.8
375	SKIL	NC_030808.1	complement(96570613..96599056)	2616.83	2086.68	2044.08	1894.72	2467.53	2353.48	3066.25	2148.43	1813.89	1864.93	2675.99	2478.95	2408.92	2109.92	1653.38
376	PRKCI	NC_030808.1	complement(96633813..96703313)	74.11	77.84	69.6	85.4	82.78	78.95	93.76	71.76	88.04	80.09	58.46	67.9	70.91	134.16	124.89
377	PHC3	NC_030808.1	96736216..96809367	1914.38	1828.65	2145.43	2383.43	2609.44	1782.78	1610.81	2781.04	1424.21	1735.27	1778.98	1479.78	1609.94	966.16	1226.52
378	GPR160	NC_030808.1	complement(96816926..96881009)	216.91	277.23	427.38	325.8	394.17	272.19	251.8	378.68	230.71	256.48	268.93	212.53	328.58	205.59	225.55
379	SEC62	NC_030808.1	complement(96913066..96946841)	2646.17	2746.7	2787.72	2481.48	2839.63	2567.02	2581.4	2668.43	2386.18	2449.4	2559.06	2284.05	2470.84	2414.92	2453.98
380	LRRC34	NC_030808.1	97086225..97105001	122.74	111.96	139.2	101.22	110.37	123.31	92.86	135.8	114.13	106.79	133.63	105.82	128.84	90.73	91.34
381	MYNN	NC_030808.1	complement(97109423..97126962)	1181.82	1284.85	1372.49	1372.8	1117.09	1257.95	1072.38	1266.32	1173.93	1165.11	1451.58	1296.35	1367.25	1097.43	1042.92
382	ACTRT3	NC_030808.1	97126904..97135588	18.53	26.66	28.08	22.14	20.5	21.81	10.71	19.87	23.64	20.98	26.73	19.4	15.98	18.34	25.16
383	MECOM	NC_030808.1	97221943..97849739	7.72	12.8	13.43	3.16	14.19	11.28	10.71	7.73	8.97	8.58	13.36	8.82	7.99	9.65	6.52
384	LOC102190915	NC_030808.1	complement(98138252..98632671)	7.72	6.4	12.21	15.82	7.88	13.53	7.14	11.04	7.34	5.72	1.67	6.17	5.99	2.9	4.66
385	GOLIM4	NC_030808.1	98850561..98934087	1299.15	1262.46	1160.02	1032.77	1247.96	1080.5	1246.5	1055.45	975.02	1036.39	960.48	1135.85	808.96	1185.26	1030.8
386	SERPINI1	NC_030808.1	complement(99147762..99228274)	106.53	106.63	174.61	139.18	89.87	115.79	64.29	79.49	56.25	54.35	103.56	45.86	87.89	43.43	49.4
387	PDCD10	NC_030808.1	99229026..99277585	1514.52	1325.37	1356.62	1292.14	1266.09	1363.21	1402.76	1219.95	1107.08	1212.78	1341.33	1318.4	1405.2	1225.8	1105.36
388	WDR49	NC_030808.1	99306580..99471362	12.35	10.66	12.21	12.65	9.46	6.77	7.14	4.42	11.41	9.53	11.69	7.94	18.98	8.69	20.5
389	ZBBX	NC_030808.1	99577782..99690700	12.35	11.73	31.75	41.12	22.07	24.81	22.32	27.6	16.3	20.98	16.7	10.58	45.94	19.3	14.91
390	SI	NC_030808.1	101811454..101920451	1.54	0	0	1.58	3.94	4.51	1.79	3.31	1.63	2.86	1.67	2.65	1	3.86	1.86
391	LOC102168623	NC_030808.1	102415661..102417855	58.67	58.64	57.39	63.26	51.24	63.16	51.79	59.62	61.96	66.74	61.8	59.97	69.91	94.59	53.12
392	LOC108636017	NC_030808.1	103391051..103392233	109.61	158.87	114.78	145.5	86.72	157.9	91.08	132.48	102.72	109.65	148.67	115.53	73.91	148.64	144.46
393	OTOL1	NC_030808.1	complement(105425817..105440497)	1.54	3.2	0	4.74	0.79	3.01	1.79	4.42	6.52	10.49	3.34	12.35	1	3.86	1.86
394	NMD3	NC_030808.1	complement(105708656..105742967)	1381.75	1430.93	1653.34	1648	1268.45	1754.96	1350.08	1490.43	1477.2	1475.93	1827.42	1424.23	1587.97	1539.49	1466.05
395	LOC108636901	NC_030808.1	105817244..105818057	40.91	26.66	10.99	33.21	36.26	19.55	34.82	28.7	35.87	47.67	21.72	34.39	41.95	47.29	41.94
396	LOC102171924	NC_030808.1	complement(105835724..105837446)	123.51	140.75	152.63	123.36	132.44	146.62	149.12	135.8	145.11	124.9	131.96	164.91	120.85	138.02	107.18
397	B3GALNT1	NC_030808.1	105889211..105922236	859.93	414.78	603.21	515.59	410.73	697.77	1214.36	767.3	1262.79	673.13	382.52	938.31	541.31	751.89	938.53
398	PPM1L	NC_030808.1	complement(105943029..106273274)	169.82	174.87	96.47	85.4	259.37	135.34	249.12	105.99	123.92	141.11	108.58	108.47	57.93	277.01	155.65
399	ARL14	NC_030808.1	complement(106359587..106360584)	1.54	4.27	7.33	4.74	0.79	3.76	3.57	2.21	4.08	1.91	3.34	1.76	1	2.9	0.93
400	KPNA4	NC_030808.1	106451304..106512689	2431.57	2382.04	2409.19	2443.53	2390.27	2613.64	2534.07	2233.44	1855.46	1949.79	2037.89	2022.14	2176.21	2135.01	1939.51
401	TRIM59	NC_030808.1	106563119..106577979	209.96	250.57	304.05	292.59	278.29	309.04	213.41	343.35	208.7	168.76	280.63	216.94	208.73	165.05	191.06
402	SMC4	NC_030808.1	complement(106579770..106612479)	1564.7	1570.61	1804.75	1948.5	1621.63	1815.11	1000.06	1479.39	1331.27	1421.58	1907.6	1763.75	1395.21	1176.57	1320.66
403	IFT80	NC_030808.1	106612851..106740367	191.44	146.08	185.6	207.19	201.82	222.57	173.22	211.97	175.27	169.71	202.12	216.06	181.77	185.32	214.36
404	LOC102180430	NC_030808.1	106809526..106958811	666.17	714.4	697.24	741.76	855.36	641.38	595.57	672.35	468.76	485.3	497.78	562.64	430.45	344.57	562.93
405	IL12A	NC_030808.1	complement(106965310..106971754)	30.88	22.39	21.98	15.82	3.94	19.55	64.29	34.22	94.57	93.44	230.52	310.42	111.86	120.65	36.35
406	LOC102180704	NC_030808.1	complement(107084446..107235817)	266.31	116.22	94.02	11.07	98.54	51.13	348.23	204.24	413.32	273.64	461.03	522.95	252.68	365.81	145.39
407	LOC102178770	NC_030808.1	complement(107266507..107461521)	4.63	2.13	2.44	1.58	3.15	2.26	3.57	4.42	5.71	1.91	6.68	2.65	3	3.86	0.93
408	MFSD1	NC_030808.1	complement(108264279..108290226)	1393.33	1240.07	968.31	844.56	1233.77	1161.7	1656.35	884.32	983.98	1058.32	808.48	924.2	782	1057.85	1096.04
409	RARRES1	NC_030808.1	108362584..108403869	43.23	58.64	31.75	20.56	55.18	36.09	58.04	28.7	16.3	14.3	13.36	7.05	10.99	9.65	12.12
410	LOC108636031	NC_030808.1	complement(108398930..108406154)	7.72	12.8	18.32	12.65	11.04	9.77	7.14	13.25	5.71	10.49	5.01	8.82	14.98	9.65	8.39
411	GFM1	NC_030808.1	complement(108407040..108459141)	625.26	665.35	715.55	733.85	523.46	696.27	516.99	603.9	659.52	621.64	613.04	687.86	810.96	643.78	656.13
412	MLF1	NC_030808.1	complement(108466500..108497214)	44.77	35.19	36.63	20.56	23.65	26.32	33.93	23.18	26.09	17.16	11.69	27.34	36.95	18.34	25.16
413	RSRC1	NC_030808.1	complement(108525105..108973792)	419.93	365.73	339.46	381.16	349.24	419.57	311.63	414.01	373.38	382.33	459.36	369.5	477.39	438.2	407.29
414	SHOX2	NC_030808.1	108977758..108987010	15.44	14.93	14.65	28.47	35.48	23.31	34.82	11.04	14.67	16.21	16.7	4.41	25.97	11.58	5.59
415	VEPH1	NC_030808.1	109624582..109891384	99.58	59.71	45.18	22.14	49.67	19.55	126.79	108.19	99.46	179.25	118.6	104.94	27.96	162.15	53.12
416	LOC108636061	NC_030808.1	complement(110006450..110008114)	20.84	33.05	42.74	36.38	34.69	32.33	41.97	24.29	35.87	46.72	28.4	44.98	32.96	37.64	30.76
417	CCNL1	NC_030808.1	110007825..110021805	4126.72	4088.06	4647.42	4417.33	3918.1	3769.33	4017.2	4201.92	4637.03	4053.09	5814.67	4442.88	4490.25	3764.26	3558.41
418	LEKR1	NC_030808.1	complement(110131156..110330653)	144.35	124.75	169.73	166.06	136.38	175.95	179.47	198.72	143.48	151.6	217.15	129.64	192.75	134.16	149.12
419	TIPARP	NC_030808.1	complement(110482876..110512320)	4826.86	4160.57	6300.76	4368.3	6041.91	4980.66	5658.36	5872.31	3895.17	3322.75	4625.35	3641.25	4662.03	3669.67	3381.33
420	LOC102177566	NC_030808.1	110605285..110611613	132	101.3	94.02	77.5	108	140.61	170.55	144.63	282.89	229.78	237.2	126.99	258.67	462.33	298.24
421	SSR3	NC_030808.1	110641897..110653517	1286.03	1237.93	1279.69	1217.81	1340.19	1245.16	1460.8	1211.12	1456.82	1540.76	1590.22	1279.6	1153.52	1723.84	1642.2
422	KCNAB1	NC_030808.1	complement(110657301..111104745)	205.33	267.63	280.85	178.72	366.58	138.35	210.73	236.26	117.39	92.48	121.94	100.53	119.85	57.91	119.3
423	LOC102178114	NC_030808.1	111220788..111235352	98.03	75.7	91.58	63.26	57.55	77.45	42.86	48.58	59.51	76.28	55.12	87.31	40.95	69.49	71.76
424	GMPS	NC_030808.1	complement(111285624..111357129)	1005.82	1152.63	1090.42	1126.08	919.22	897.03	806.3	811.46	829.9	983.95	786.76	1214.34	684.12	819.45	904.98
425	SLC33A1	NC_030808.1	111384459..111406717	1020.49	1082.26	998.84	863.54	766.28	896.28	1034.88	879.91	1051.65	1069.76	1149.24	1140.26	1003.71	1373.47	1149.17
426	C1H3orf33	NC_030808.1	111465088..111489412	74.88	67.17	61.05	49.03	51.24	66.92	77.68	60.72	97.83	93.44	61.8	65.26	72.91	95.55	139.8
427	LOC102185610	NC_030808.1	complement(112779644..112780742)	91.09	94.9	136.76	124.94	115.89	92.49	100.9	99.36	159.79	105.83	170.38	141.98	148.81	133.2	129.55
428	DHX36	NC_030808.1	112964548..113012469	1607.15	1704.96	1851.15	1913.7	1612.17	1655.71	1555.45	1596.42	1650.84	1518.83	1535.1	1553.86	1491.09	1547.21	1751.24
429	ARHGEF26	NC_030808.1	complement(113019116..113161308)	23.93	28.79	29.31	31.63	31.53	40.6	47.32	78.39	46.47	68.65	60.13	37.04	33.96	27.99	38.21
430	LOC102179815	NC_030808.1	complement(114039627..114044419)	514.88	513.94	598.33	605.74	466.7	478.97	416.1	500.12	462.24	566.35	567.94	516.78	434.44	443.02	439.91
431	RAP2B	NC_030808.1	complement(114205077..114214900)	5519.28	4545.49	3427.56	3175.79	4696.2	3967.08	6102.14	4065.02	3462.28	4076.92	2604.16	3028.35	3043.1	4270.99	4235.05
432	P2RY1	NC_030808.1	complement(114567590..114574104)	2096.55	1387.21	1116.06	1320.61	1500.23	1414.34	2436.75	767.3	2225.58	1997.46	1406.48	1912.78	2595.68	3660.02	2719.6
433	MBNL1	NC_030808.1	complement(114974326..115192808)	10512.1	11781.2	15291.5	15755.6	12583.6	12002.8	10318.5	11477.5	11747.5	12252.7	13627.1	11294.1	12246.3	11729	13428.4
434	LOC102180350	NC_030808.1	complement(115334226..115335879)	3.09	5.33	2.44	4.74	4.73	6.77	3.57	6.62	3.26	2.86	5.01	7.05	4.99	0.97	5.59
435	SUCNR1	NC_030808.1	complement(115626920..115636639)	129.68	117.29	210.03	341.62	141.11	342.87	130.36	455.96	121.47	192.6	713.26	176.37	523.33	115.82	68.97
436	LOC102181165	NC_030808.1	complement(115759698..115774070)	45.54	50.11	177.06	248.31	52.03	96.24	66.97	105.99	48.1	63.88	138.64	67.9	82.89	47.29	13.98
437	LOC108636081	NC_030808.1	complement(116180918..116185772)	41.68	109.83	41.52	14.23	92.24	12.03	18.75	29.81	16.3	35.28	15.03	7.05	52.93	3.86	30.76
438	IGSF10	NC_030808.1	116238160..116265218	7.72	4.27	2.44	7.91	3.94	15.79	6.25	4.42	6.52	7.63	16.7	11.46	3.99	7.72	11.18
439	MED12L	NC_030808.1	complement(116265729..116626129)	278.67	359.33	366.32	433.35	329.53	262.42	244.66	308.02	335.87	415.7	387.53	466.51	272.65	334.92	327.13
440	SIAH2	NC_030808.1	116952546..116972943	727.16	701.6	841.32	997.97	777.31	839.13	615.21	621.57	882.89	725.57	902.02	939.19	809.96	813.66	761.45
441	ERICH6	NC_030808.1	117025485..117067374	23.16	28.79	26.86	20.56	33.9	33.08	25	47.47	21.2	20.98	26.73	20.28	35.95	20.27	22.37
442	LOC102169223	NC_030808.1	complement(117091732..117121293)	3597.95	3462.16	3426.34	3283.34	3398.57	3697.15	3808.26	3245.83	3575.6	3676.48	3541.25	3746.2	4621.08	4371.37	4119.48
443	EIF2A	NC_030808.1	complement(117144418..117182858)	1860.34	2016.31	2278.53	2275.88	1802.95	2106.85	1593.84	1981.73	1621.49	1695.22	1989.45	1720.53	1875.6	1542.38	1629.15
444	SERP1	NC_030808.1	117183021..117187603	2411.5	2804.28	3872.04	2921.16	2146.67	2726.43	2355.49	2645.24	3878.05	3368.51	5123.13	3468.41	4891.74	3986.25	4515.58
445	TSC22D2	NC_030808.1	complement(117249468..117300327)	1083.01	909.52	1075.77	1029.6	961.79	964.7	1030.42	934.01	837.24	933.42	1085.76	967.41	1205.46	895.7	833.22
446	PFN2	NC_030808.1	117789305..117796028	16.98	18.13	15.87	20.56	17.34	21.81	17.86	15.46	17.12	20.98	11.69	23.81	10.99	20.27	15.84
447	RNF13	NC_030808.1	complement(117798927..117921967)	2924.06	2406.56	1987.91	2577.96	2812.83	2782.82	3284.12	1800.67	4428.33	3592.57	2701.04	3254.11	2881.31	6422.41	5433.61
448	ANKUB1	NC_030808.1	117939162..117962682	23.93	17.06	15.87	17.4	11.83	9.02	12.5	16.56	20.38	19.07	18.37	14.99	14.98	6.76	7.46
449	COMMD2	NC_030808.1	117981342..117988451	436.91	417.98	394.41	362.18	398.9	512.8	442.88	467	375.01	384.24	352.46	410.07	352.55	474.88	400.76
450	WWTR1	NC_030808.1	118062421..118209259	236.98	142.88	161.18	170.81	242.81	205.27	291.09	118.13	362.78	307.96	192.1	293.66	198.75	418.89	331.79
451	TM4SF1	NC_030808.1	118374544..118389379	3.09	1.07	2.44	7.91	3.94	3.76	6.25	2.21	12.23	5.72	23.39	66.14	14.98	11.58	0.93
452	TM4SF18	NC_030808.1	118427711..118451684	3.86	6.4	8.55	1.58	5.52	9.77	1.79	6.62	6.52	7.63	11.69	3.53	9.99	1.93	0
453	LOC102183642	NC_030808.1	118458309..118469874	2.32	1.07	0	0	2.37	2.26	2.68	1.1	1.63	5.72	5.01	1.76	2	0	0.93
454	LOC102172204	NC_030808.1	118476495..118520269	3.86	13.86	14.65	22.14	8.67	6.02	9.82	25.39	10.6	0.95	11.69	7.94	4.99	2.9	5.59
455	CP	NC_030808.1	118544082..118604614	60.98	58.64	73.26	86.99	79.62	85.72	59.82	105.99	51.36	36.23	55.12	41.45	69.91	52.12	46.6
456	HPS3	NC_030808.1	complement(118591599..118633980)	581.26	599.24	620.31	691.15	614.12	615.81	648.25	680.08	497.29	502.46	552.9	642	565.28	434.34	460.41
457	HLTF	NC_030808.1	118659774..118719526	883.86	953.24	810.8	814.51	744.99	916.58	700.04	796	722.29	767.52	886.98	965.65	741.05	719.07	724.17
458	GYG1	NC_030808.1	complement(118732191..118770499)	637.61	525.67	533.61	558.29	609.39	645.14	878.62	567.47	1104.64	737.96	686.54	1047.67	690.12	1802.02	1145.44
459	LOC102174436	NC_030808.1	119299470..119300609	524.91	441.43	401.73	423.86	340.57	406.78	309.84	312.44	390.5	421.42	345.77	485.91	313.6	415.03	522.86
460	LOC102174700	NC_030808.1	complement(119309634..119310871)	1108.49	1118.51	1175.9	1292.14	850.63	1030.87	675.93	897.57	730.45	860.96	825.18	1048.55	772.01	774.09	767.97
461	LOC102175526	NC_030808.1	121549436..121574390	2057.19	2438.55	5684.12	4600.79	5289.82	5379.92	4352.04	5125.99	3003.31	2499.93	5929.93	1866.93	8017.73	3234.37	946.92
462	LOC102175808	NC_030808.1	121626910..121680111	6.18	4.27	7.33	4.74	6.31	6.02	7.14	7.73	16.3	32.42	15.03	14.99	4.99	7.72	14.91
463	LOC102185874	NC_030808.1	121725780..121753711	45.54	37.32	48.84	47.45	59.13	39.1	50.9	35.33	40.76	50.53	63.48	74.96	36.95	28.96	24.23
464	PLSCR4	NC_030808.1	121826938..121869228	3.86	7.46	8.55	1.58	8.67	5.26	14.29	3.31	3.26	1.91	5.01	9.7	1	0	4.66
465	PLOD2	NC_030808.1	121922039..122040897	6.95	24.52	6.11	9.49	59.13	6.77	15.18	3.31	6.52	13.35	3.34	7.05	5.99	3.86	8.39
466	C1H3orf58	NC_030808.1	complement(124443207..124467469)	283.3	339.07	361.44	542.48	513.22	585.74	384.84	322.38	427.18	344.19	419.27	360.69	391.5	420.82	344.84
467	SLC9A9	NC_030808.1	124629179..125280384	1140.91	1186.75	993.96	1304.8	1661.84	851.16	1083.1	790.48	935.88	837.12	344.1	457.69	270.65	828.14	1466.05
468	CHST2	NC_030808.1	complement(125440462..125444825)	880.77	968.17	1499.48	1092.87	1071.37	1180.5	769.69	1425.3	317.12	363.26	414.26	528.24	546.3	172.77	271.21
469	U2SURP	NC_030808.1	complement(125497961..125551318)	2761.96	2805.34	2829.24	3101.46	2543.21	2861.77	2415.32	2895.86	2445.69	2488.49	3409.29	2702.94	2706.53	2044.28	2251.73
470	PCOLCE2	NC_030808.1	125689261..125774063	5.4	0	4.88	3.16	2.37	3.01	3.57	1.1	3.26	0.95	3.34	3.53	2	6.76	8.39
471	TRPC1	NC_030808.1	complement(125791907..125850442)	132	99.16	113.56	101.22	134.02	106.02	116.08	150.15	119.84	102.97	130.29	72.31	114.85	111.96	86.68
472	PLS1	NC_030808.1	complement(125854985..125980569)	7.72	4.27	0	3.16	7.88	33.84	5.36	8.83	22.83	6.67	3.34	6.17	5.99	21.23	12.12
473	ATR	NC_030808.1	125999578..126110830	894.66	831.69	1144.15	1173.53	815.15	872.97	679.5	864.45	965.23	881.93	1418.17	883.64	1241.41	713.28	800.6
474	XRN1	NC_030808.1	126111643..126227965	4358.3	4153.1	5509.5	5268.21	4593.71	4280.63	4635.98	4658.99	4065.55	4513.6	5168.23	4334.41	4585.13	4248.79	3751.33
475	GK5	NC_030808.1	126251886..126329361	261.68	187.66	345.56	227.75	267.25	318.06	187.51	395.24	344.84	401.4	422.61	470.04	345.56	488.39	396.1
476	TFDP2	NC_030808.1	126343564..126553327	785.05	970.3	1171.01	1064.4	919.22	1120.35	792.01	1030.06	887.79	795.17	1102.47	822.79	985.74	565.6	815.51
477	ATP1B3	NC_030808.1	complement(126573362..126608419)	440.77	378.52	356.55	374.83	416.25	352.65	319.66	342.25	352.99	368.98	344.1	396.84	312.6	506.73	364.42
478	GRK7	NC_030808.1	complement(126668122..126709854)	1.54	2.13	4.88	1.58	4.73	4.51	0	3.31	5.71	2.86	5.01	1.76	1	1.93	7.46
479	RNF7	NC_030808.1	complement(126745336..126752390)	409.89	448.9	401.73	390.65	365.79	387.23	383.95	353.29	460.61	480.54	442.66	488.56	322.59	444.95	534.04
480	RASA2	NC_030808.1	complement(126869943..126994195)	1985.4	1555.68	1389.59	1334.85	1725.7	1391.79	1801	1546.74	1838.34	1776.26	1720.52	2001.85	1090.6	2331.91	1873.34
481	ZBTB38	NC_030808.1	complement(127054588..127190159)	2866.17	2346.85	2655.84	1874.16	2719.8	2336.19	3043.93	2425.54	1448.66	1745.75	2163.17	1721.42	1840.64	1504.74	1624.49
482	PXYLP1	NC_030808.1	complement(127206583..127295176)	103.44	115.16	95.24	115.45	73.32	165.42	154.47	55.2	309.79	219.29	93.54	221.35	190.76	327.2	392.38
483	SLC25A36	NC_030808.1	complement(127519797..127554601)	4768.19	4124.31	3587.53	4176.93	4941.37	4082.88	5294.95	3690.76	6996.31	5918.97	6965.58	5235.68	4692.99	6281.49	6455.09
484	CLSTN2	NC_030808.1	complement(127892657..128648254)	30.11	29.86	37.85	26.89	41.78	28.57	25.89	28.7	29.35	37.18	53.45	37.92	22.97	25.1	25.16
485	NMNAT3	NC_030808.1	128946591..129070255	322.67	380.66	451.8	428.61	398.12	366.93	339.31	483.56	361.96	321.31	452.68	385.38	387.5	223.93	274.01
486	COPB2	NC_030808.1	129251715..129286316	1922.1	1949.13	1939.07	1976.96	1716.24	1827.14	1842.07	1663.77	1775.57	1903.07	1974.42	2181.75	1582.97	2176.51	2013.14
487	MRPS22	NC_030808.1	complement(129286883..129300711)	725.61	679.21	663.05	722.78	725.28	694.77	653.61	599.49	601.64	658.83	604.69	601.44	536.31	572.36	520.06
488	LOC100861210	NC_030808.1	complement(129746316..129771179)	3.86	5.33	3.66	3.16	2.37	5.26	5.36	2.21	1.63	3.81	5.01	2.65	2	2.9	8.39
489	LOC108636917	NC_030808.1	129806940..129810482	7.72	7.46	10.99	22.14	6.31	12.03	10.71	8.83	7.34	11.44	13.36	9.7	16.98	8.69	4.66
490	PIK3CB	NC_030808.1	129881817..130060986	572	580.05	562.92	608.9	592.05	517.31	601.82	473.63	634.25	655.02	604.69	639.36	579.26	749.96	639.36
491	LOC108636254	NC_030808.1	complement(130059907..130063711)	13.89	33.05	15.87	28.47	18.92	19.55	15.18	13.25	20.38	25.74	25.06	17.64	15.98	16.41	26.1
492	FAIM	NC_030808.1	complement(130073736..130089218)	338.88	435.04	581.23	744.92	394.96	532.35	345.56	525.52	585.34	620.69	1471.62	896.86	945.79	442.06	452.02
493	CEP70	NC_030808.1	130089234..130186513	369.75	465.96	654.5	563.04	418.61	630.1	390.2	575.2	578	694.11	1518.4	830.72	998.72	585.87	622.58
494	ESYT3	NC_030808.1	complement(130189979..130245320)	153.61	125.82	98.91	56.94	19.71	33.84	89.29	170.02	68.48	38.14	61.8	55.56	66.91	51.16	34.48
495	MRAS	NC_030808.1	complement(130284683..130352520)	372.84	271.9	153.86	273.61	167.13	235.35	320.55	113.71	746.75	326.08	177.06	271.62	149.81	908.25	877.95
496	NME9	NC_030808.1	130372691..130395986	18.53	36.25	13.43	22.14	10.25	21.81	22.32	2.21	66.85	30.51	11.69	13.23	1	46.33	71.76
497	ARMC8	NC_030808.1	complement(130401143..130507389)	934.03	1035.34	1067.22	1007.46	1013.82	954.17	861.66	1069.8	901.65	905.77	1065.72	858.94	925.81	790.49	834.15
498	DBR1	NC_030808.1	130521468..130533958	508.7	592.84	710.67	694.31	598.36	643.64	562.53	603.9	564.95	517.72	601.35	541.47	788.99	606.14	575.05
499	A4GNT	NC_030808.1	130549744..130585303	3.09	7.46	1.22	6.33	8.67	7.52	3.57	5.52	10.6	3.81	8.35	12.35	12.98	10.62	7.46
500	DZIP1L	NC_030808.1	130589968..130649459	12.35	14.93	18.32	30.05	29.96	32.33	19.64	12.14	44.02	35.28	18.37	27.34	19.97	64.67	29.82
501	LOC102189164	NC_030808.1	complement(130799124..130799913)	26.25	28.79	12.21	15.82	18.92	9.77	14.29	14.35	26.09	29.56	28.4	23.81	23.97	33.78	37.28
502	IL20RB	NC_030808.1	complement(131767840..131804379)	20.07	27.72	13.43	18.98	24.44	17.29	25	9.94	13.86	11.44	11.69	10.58	19.97	9.65	8.39
503	NCK1	NC_030808.1	complement(131805589..131884445)	1550.03	1638.85	1453.08	1355.41	1534.13	1439.16	1510.8	1483.81	1428.28	1252.82	1329.64	1210.81	1342.28	1591.61	1434.36
504	LOC108636376	NC_030808.1	131883866..131898826	8.49	10.66	7.33	6.33	7.88	9.02	8.04	15.46	10.6	10.49	8.35	11.46	10.99	9.65	10.25
505	SLC35G2	NC_030808.1	complement(131889930..131928699)	0.77	1.07	1.22	0	5.52	3.76	2.68	4.42	1.63	1.91	1.67	0.88	3	0.97	3.73
506	STAG1	NC_030808.1	132015235..132486182	1494.45	1400.01	1312.66	1209.9	1335.46	1194.79	1309.9	1112.86	1019.04	1165.11	1114.16	1175.54	970.76	1060.75	1013.09
507	PCCB	NC_030808.1	complement(132490736..132586813)	132.77	151.41	130.66	161.32	115.1	139.86	93.76	123.65	145.11	107.74	123.61	152.56	123.84	147.67	184.54
508	MSL2	NC_030808.1	132641896..132673714	1278.31	1382.95	1467.74	1524.63	1381.19	1551.94	1383.12	1363.47	1128.28	1191.8	1379.75	1294.59	1379.23	1178.5	1205.09
509	PPP2R3A	NC_030808.1	complement(132675125..132917966)	205.33	156.74	191.71	210.35	269.62	271.44	278.59	171.12	311.42	262.2	243.88	200.19	465.4	554.02	292.65
510	LOC102168773	NC_030808.1	complement(133029435..133031508)	9.26	9.6	23.2	14.23	5.52	12.03	3.57	14.35	17.94	18.12	11.69	35.27	11.98	11.58	15.84
511	EPHB1	NC_030808.1	complement(133660117..134114039)	4.63	4.27	6.11	1.58	8.67	6.77	12.5	5.52	3.26	7.63	8.35	6.17	8.99	4.83	1.86
512	KY	NC_030808.1	134264738..134316759	23.93	12.8	13.43	4.74	2.37	12.78	65.18	5.52	2.45	1.91	5.01	1.76	46.94	6.76	4.66
513	CEP63	NC_030808.1	complement(134334885..134419047)	386.74	347.6	361.44	341.62	359.49	328.59	430.38	397.45	326.91	354.68	367.49	327.17	403.48	398.63	364.42
514	ANAPC13	NC_030808.1	134418790..134424725	162.88	147.14	151.41	151.83	116.68	157.9	111.61	96.05	162.23	134.44	116.93	139.34	133.83	148.64	205.97
515	AMOTL2	NC_030808.1	134526831..134544877	0	1.07	2.44	0	0.79	7.52	3.57	1.1	0	3.81	20.04	31.75	11.98	20.27	4.66
516	RYK	NC_030808.1	134654014..134765283	198.39	185.53	135.54	117.04	163.19	163.92	183.05	138	102.72	92.48	116.93	150.8	95.88	109.07	72.7
517	SLCO2A1	NC_030808.1	134894846..134988952	905.47	755.98	614.2	226.16	1018.55	818.83	1846.54	362.12	291.04	156.36	415.93	150.8	304.61	382.22	80.15
518	SRPRB	NC_030808.1	complement(135095623..135131935)	1048.28	1129.18	1059.9	914.15	1140.74	1139.14	1050.95	949.46	957.08	1050.69	1179.3	1193.17	871.88	1362.85	1203.22
519	LOC102172205	NC_030808.1	complement(135138133..135177945)	17.75	20.26	26.86	33.21	12.61	27.82	15.18	32.02	11.41	12.39	33.41	20.28	22.97	4.83	21.44
520	TOPBP1	NC_030808.1	135291546..135366855	2014.73	2012.04	2095.37	2136.7	2083.61	2016.62	1694.74	1872.43	1621.49	1706.66	2007.82	2015.08	1679.85	1596.43	1727.01
521	LOC102173787	NC_030808.1	complement(135369751..135371273)	54.03	50.11	67.16	52.19	48.88	52.63	46.43	43.06	52.17	39.09	41.76	55.56	38.95	55.98	41.01
522	CDV3	NC_030808.1	complement(135412068..135426370)	4696.4	4699.03	4901.4	4999.35	4290.98	5018.25	4496.69	4673.34	3816.91	4261.89	5158.2	4456.99	3376.68	3873.33	3983.4
523	BFSP2	NC_030808.1	complement(135504338..135579108)	6.95	6.4	12.21	11.07	8.67	15.04	8.04	11.04	9.78	19.07	23.39	15.87	10.99	34.75	48.46
524	TMEM108	NC_030808.1	complement(135581232..136003235)	12.35	6.4	9.77	6.33	9.46	6.77	8.93	9.94	8.97	11.44	5.01	12.35	6.99	4.83	6.52
525	LOC102169470	NC_030808.1	complement(135979662..136162625)	13.89	12.8	9.77	26.89	14.98	17.29	29.47	18.77	19.57	20.02	25.06	19.4	25.97	29.92	29.82
526	NPHP3	NC_030808.1	136449699..136503941	296.42	270.83	282.07	246.73	294.84	238.36	328.59	314.65	286.15	321.31	253.9	317.47	249.68	338.78	326.2
527	UBA5	NC_030808.1	complement(136505450..136538342)	1147.08	1242.2	1150.25	1159.29	1158.87	997.03	1049.17	1324.83	1164.96	1256.64	1311.27	1317.52	968.76	1235.45	1150.1
528	ACAD11	NC_030808.1	136538736..136652495	331.93	335.87	369.99	286.26	218.37	229.33	295.55	443.82	270.66	328.94	349.11	288.37	330.58	292.45	310.36
529	DNAJC13	NC_030808.1	complement(136681443..136839191)	2355.15	2641.14	4312.85	3852.71	3578.32	3545.26	3568.06	3272.33	2811.73	2641.99	3197.15	2042.42	4068.79	3032.64	2178.1
530	ACPP	NC_030808.1	complement(136862034..136919140)	0.77	1.07	4.88	3.16	0.79	1.5	3.57	6.62	2.45	5.72	5.01	2.65	10.99	4.83	0
531	CPNE4	NC_030808.1	137317163..137966558	49.4	66.11	54.95	45.87	44.15	48.12	49.11	60.72	35.87	37.18	48.44	46.74	65.92	54.05	40.08
532	MRPL3	NC_030808.1	138002275..138059429	463.16	552.33	498.2	425.44	406	491.75	440.2	449.34	405.17	434.77	477.74	433	493.37	414.07	437.11
533	NUDT16	NC_030808.1	complement(138166503..138168104)	39.37	67.17	53.73	52.19	36.26	50.38	42.86	49.68	65.22	66.74	36.75	74.96	68.91	49.22	68.04
534	NEK11	NC_030808.1	complement(138180436..138467344)	89.54	106.63	119.67	104.38	98.54	87.97	131.26	115.92	78.26	109.65	115.26	100.53	124.84	98.45	87.61
535	ASTE1	NC_030808.1	138467431..138489609	294.88	297.49	321.14	303.66	277.5	358.66	253.59	349.98	272.29	223.11	278.96	273.38	351.55	317.55	293.58
536	ATP2C1	NC_030808.1	complement(138497975..138651086)	1922.1	1994.98	1851.15	2052.88	2067.05	2459.5	2075.12	1784.1	1936.17	1788.66	1910.94	1731.12	1807.69	1860.9	1667.36
537	PSMG1	NC_030808.1	complement(138854431..138866975)	507.16	509.67	537.27	521.92	573.13	520.32	507.17	591.76	471.2	498.65	447.67	494.73	525.33	489.35	511.67
538	BRWD1	NC_030808.1	complement(138867427..138991336)	2805.18	2775.49	2558.16	2408.73	2433.63	2680.56	2634.08	2633.1	2256.56	2383.61	3260.63	2363.42	2472.83	2188.1	2312.31
539	HMGN1	NC_030808.1	complement(139023590..139031090)	341.96	394.52	300.39	461.82	327.95	369.94	296.45	343.35	333.43	372.8	435.98	387.14	381.51	248.06	324.34
540	LOC102177756	NC_030808.1	complement(139040264..139053357)	143.58	113.02	107.45	93.31	52.03	57.9	99.11	81.7	93.75	76.28	50.11	106.71	91.88	74.32	92.27
541	WRB	NC_030808.1	139062615..139078242	114.25	99.16	90.36	117.04	95.39	94.74	133.04	87.22	92.94	95.34	66.82	96.12	107.86	112.93	96.93
542	LCA5L	NC_030808.1	complement(139093005..139131180)	6.95	6.4	4.88	1.58	0.79	0.75	1.79	1.1	5.71	2.86	1.67	4.41	2	0.97	0
543	SH3BGR	NC_030808.1	139129141..139217161	3.09	3.2	2.44	7.91	3.15	2.26	1.79	8.83	2.45	3.81	1.67	3.53	1	4.83	0.93
544	B3GALT5	NC_030808.1	139364689..139369079	28.56	43.72	41.52	53.77	35.48	34.59	12.5	46.37	36.69	61.97	78.51	45.86	32.96	41.5	41.01
545	LOC102187271	NC_030808.1	complement(139437524..139440331)	220	220.72	217.35	218.26	277.5	184.22	204.48	251.72	102.72	176.39	115.26	120.82	82.89	67.56	138.87
546	DSCAM	NC_030808.1	complement(139742337..140575741)	24.7	20.26	18.32	17.4	37.05	15.79	25	20.98	24.46	27.65	18.37	35.27	21.97	27.99	26.1
547	BACE2	NC_030808.1	140945938..141050506	963.37	672.81	385.86	298.92	655.12	446.64	1516.16	577.41	882.89	1066.9	868.61	1072.36	654.16	1127.35	476.26
548	LOC108636417	NC_030808.1	complement(141037046..141056692)	1872.7	1120.64	656.94	550.39	987.8	505.28	2351.92	768.4	1510.62	2019.39	1025.63	2517.75	580.26	1890.82	945.06
549	LOC108636436	NC_030808.1	complement(141069829..141082594)	6.18	7.46	12.21	22.14	12.61	8.27	3.57	6.62	0.82	2.86	1.67	2.65	4.99	1.93	0.93
550	FAM3B	NC_030808.1	141131142..141191251	49.4	79.97	207.58	347.95	158.46	436.86	225.91	202.04	224.19	162.09	424.28	105.82	657.16	309.83	105.32
551	MX2	NC_030808.1	141193475..141232778	10412.5	21734.8	70704.1	67792.5	56032.7	56277.5	49218.9	44352	43925.4	33987.4	60762.6	26117.5	70770.4	43689.5	11839.3
552	MX1	NC_030808.1	141239169..141274229	7473.8	12998.8	40091.6	48608	30980.5	42267.9	30669.6	31685.5	21611	15734.7	30872.4	13545.6	50368.5	20226.6	6053.39
553	TMPRSS2	NC_030808.1	complement(141279260..141329174)	288.7	383.86	880.4	948.94	1042.99	481.97	643.79	708.78	498.92	415.7	561.26	289.25	572.27	254.81	188.27
554	RIPK4	NC_030808.1	complement(141591985..141619113)	5.4	6.4	3.66	1.58	4.73	6.77	16.07	7.73	10.6	3.81	3.34	5.29	12.98	1.93	4.66
555	PRDM15	NC_030808.1	complement(141645493..141707658)	581.26	417.98	472.56	359.02	474.59	422.57	514.32	496.81	451.64	462.42	404.24	365.98	396.49	383.18	531.24
556	C2CD2	NC_030808.1	complement(141713726..141778932)	335.02	235.64	211.25	164.48	235.72	249.63	388.42	229.64	244.57	291.75	349.11	341.28	269.65	277.98	273.08
557	ZBTB21	NC_030808.1	complement(141809539..141830004)	578.17	478.75	442.03	477.63	505.33	552.65	541.1	513.37	466.31	532.97	618.05	711.67	524.33	574.29	450.16
558	ABCG1	NC_030808.1	142067271..142132372	423.79	262.3	125.77	102.8	135.6	136.85	408.95	139.11	263.32	228.83	335.75	294.55	184.76	136.09	110.91
559	TMPRSS3	NC_030808.1	complement(142244254..142266328)	4.63	4.27	1.22	0	5.52	0	1.79	3.31	1.63	2.86	21.72	7.94	3	3.86	2.8
560	UBASH3A	NC_030808.1	142279670..142319559	104.98	211.12	200.26	172.39	220.74	97.75	116.97	134.69	82.34	142.06	88.53	174.61	53.93	46.33	92.27
561	RSPH1	NC_030808.1	complement(142343036..142357475)	11.58	15.99	10.99	9.49	12.61	15.79	13.39	17.66	34.24	37.18	43.43	54.68	19.97	31.85	19.57
562	SLC37A1	NC_030808.1	142382950..142456016	310.31	364.66	444.47	373.25	256.21	297	295.55	374.26	403.54	397.59	342.43	520.31	459.41	258.67	326.2
563	PDE9A	NC_030808.1	142514732..142621037	6.18	14.93	10.99	12.65	27.59	4.51	11.61	15.46	8.15	6.67	3.34	7.05	3.99	0.97	5.59
564	WDR4	NC_030808.1	complement(142670674..142689333)	530.31	541.66	619.09	623.14	423.34	554.16	378.59	457.07	565.77	461.47	427.62	571.45	400.49	512.52	511.67
565	NDUFV3	NC_030808.1	142705607..142717197	1138.59	1122.78	1136.82	1203.58	1169.91	1263.96	1300.97	1143.77	1377.74	1331.96	1605.26	1515.94	2137.26	1780.78	1345.82
566	PKNOX1	NC_030808.1	142744432..142789033	687.02	596.04	569.02	528.24	636.2	517.31	765.22	650.27	595.93	592.09	552.9	652.59	640.18	618.69	499.56
567	CBS	NC_030808.1	complement(142805987..142828548)	144.35	184.46	175.84	246.73	149.79	157.9	90.18	149.04	547.83	170.67	103.56	265.44	94.88	229.72	469.73
568	U2AF1	NC_030808.1	complement(142847021..142860162)	1277.54	1267.79	1164.91	1238.37	1267.67	1232.38	1140.24	1233.2	1103.01	1206.11	1212.71	1320.16	1198.47	1203.6	1253.55
569	SIK1	NC_030808.1	complement(143100099..143111722)	741.82	614.17	464.01	449.17	521.89	699.28	1014.34	533.24	1160.07	900.05	1110.82	804.27	1093.6	2368.59	683.16
570	HSF2BP	NC_030808.1	complement(143223646..143308819)	18.53	15.99	19.54	17.4	8.67	15.04	14.29	18.77	40.76	30.51	26.73	17.64	21.97	37.64	25.16
571	RRP1B	NC_030808.1	143308902..143335367	834.45	864.74	761.95	839.81	691.38	726.35	538.42	749.63	783.44	756.08	639.76	903.04	726.07	716.17	694.35
572	PDXK	NC_030808.1	143364632..143395065	19550.6	14027.8	11411	12352.1	14552.1	10394.4	22373.6	8513.14	28876.3	25987	12492.9	18374.7	13532.7	40051.7	38876.9
573	LOC102186527	NC_030808.1	complement(143401206..143405472)	138.17	91.7	141.64	3.16	14.19	3.01	256.26	173.33	26.09	15.26	6.68	7.05	120.85	6.76	6.52
574	LOC102186806	NC_030808.1	complement(143428261..143431756)	4930.3	3007.93	2632.64	2337.56	3963.03	2812.15	6268.22	3267.91	3323.69	3320.84	1972.75	2100.62	3686.28	4206.32	3166.96
575	RRP1	NC_030808.1	143448942..143463277	482.45	486.22	440.81	455.49	444.63	457.16	434.85	440.51	414.14	416.65	335.75	455.05	514.34	442.06	376.53
576	AGPAT3	NC_030808.1	143530430..143622610	3105.46	2604.89	2471.46	2328.07	2532.18	2163.25	2579.61	2078.88	2969.07	3086.3	2617.52	2482.47	2244.13	3040.36	3244.32
577	TRAPPC10	NC_030808.1	143654313..143733893	1558.52	1579.14	2189.39	1942.17	1812.41	1582.02	1881.36	2026.99	1734	1642.78	1974.42	1656.16	2188.2	1557.82	1329.04
578	PWP2	NC_030808.1	143735191..143749637	538.81	610.97	576.35	602.58	450.15	505.28	416.1	499.02	520.93	436.68	350.78	534.42	500.36	483.56	472.53
579	C1H21orf33	NC_030808.1	143754815..143763309	361.26	399.85	418.83	436.51	369.74	436.86	406.27	504.54	616.31	505.32	461.03	469.16	592.24	491.28	573.19
580	ICOSLG	NC_030808.1	complement(143826099..143837706)	1837.19	1810.52	1868.25	1369.64	2172.69	1873.76	2471.57	1951.92	2946.24	1480.7	1167.61	986.82	2045.38	2242.15	1573.23
581	DNMT3L	NC_030808.1	complement(143845436..143859572)	20.84	18.13	6.11	1.58	21.29	4.51	23.22	13.25	18.75	23.84	13.36	15.87	7.99	28.96	18.64
582	PFKL	NC_030808.1	143914620..143922224	30.11	29.86	24.42	31.63	48.88	27.82	45.54	29.81	88.04	98.2	58.46	50.27	52.93	73.35	83.88
583	LOC108636377	NC_030808.1	complement(143928495..143937614)	2.32	2.13	2.44	9.49	1.58	3.76	0	0	1.63	2.86	6.68	4.41	3	2.9	1.86
584	LOC108636542	NC_030808.1	complement(144199261..144211666)	266.31	255.9	184.38	246.73	134.81	203.02	241.98	208.66	192.39	135.39	101.89	185.19	352.55	309.83	244.19
585	LOC108636378	NC_030808.1	complement(144216073..144231550)	33.19	10.66	2.44	66.43	18.92	15.04	14.29	1.1	11.41	31.46	15.03	53.79	6.99	20.27	10.25
586	C1H21orf2	NC_030808.1	complement(144256567..144267296)	125.05	179.13	147.75	129.69	172.65	171.44	180.37	177.75	269.84	239.31	260.58	186.08	164.79	207.52	205.97
587	LOC102171105	NC_030808.1	144267069..144268792	19.3	24.52	20.76	18.98	17.34	16.54	15.18	23.18	22.01	21.93	11.69	17.64	6.99	16.41	27.96
588	TRPM2	NC_030808.1	144274648..144326008	86.46	102.36	72.04	75.92	53.61	20.3	60.72	67.35	515.23	404.26	253.9	343.05	132.83	499.01	452.96
589	LRRC3	NC_030808.1	144338207..144343402	166.74	23.46	50.06	17.4	24.44	24.06	186.62	479.15	18.75	47.67	825.18	23.81	60.92	7.72	2.8
590	TSPEAR	NC_030808.1	complement(144353866..144460758)	10.81	8.53	4.88	9.49	7.88	6.02	1.79	7.73	6.52	9.53	25.06	11.46	1	0.97	11.18
591	LOC102173045	NC_030808.1	144575045..144582414	2.32	1.07	6.11	0	3.15	1.5	1.79	8.83	1.63	4.77	1.67	3.53	2	1.93	0.93
592	UBE2G2	NC_030808.1	complement(144583006..144609211)	782.73	712.27	741.19	724.36	759.97	766.2	774.15	835.75	696.21	738.92	676.51	701.09	707.09	729.69	726.97
593	SUMO3	NC_030808.1	complement(144612562..144622530)	932.49	850.88	797.36	1018.53	951.54	1257.95	1017.92	839.06	1295.4	1143.18	1241.11	1226.69	1348.27	1619.6	1558.32
594	PTTG1IP	NC_030808.1	complement(144638475..144655829)	3271.43	2689.12	2313.94	2781.98	3328.41	3188.1	4100.24	2339.43	3642.45	3292.24	3015.08	2421.62	3176.93	4492.02	3979.68
595	ITGB2	NC_030808.1	complement(144694367..144725092)	5724.61	4742.75	3299.35	3655.01	5166.84	4036.26	6401.26	4228.42	7987.63	5852.23	4338.04	5237.44	6018.29	9846.92	8160.67
596	FAM207A	NC_030808.1	144745215..144770897	213.05	203.66	206.36	204.02	200.24	194.74	157.15	205.35	208.7	221.2	222.16	214.3	245.69	221.99	181.74
597	ADARB1	NC_030808.1	144900016..144991569	254.74	180.2	126.99	96.48	62.28	50.38	103.58	154.56	51.36	89.62	25.06	83.78	92.88	48.26	42.87
598	POFUT2	NC_030808.1	complement(145035446..145048712)	396	361.46	335.8	300.5	422.56	346.63	414.31	416.22	396.2	466.23	432.63	412.72	423.46	443.02	439.91
599	COL18A1	NC_030808.1	145152446..145246309	3.86	0	3.66	3.16	5.52	3.01	1.79	2.21	2.45	0	0	0	3.99	0.97	0.93
600	SLC19A1	NC_030808.1	complement(145249313..145275187)	544.21	637.63	587.34	624.72	577.86	830.11	564.32	854.52	505.44	456.7	811.82	589.09	1045.66	406.35	341.12
601	PCBP3	NC_030808.1	145344482..145581973	29.33	26.66	28.08	25.31	24.44	17.29	32.14	28.7	22.01	20.02	23.39	21.16	34.96	24.13	16.78
602	COL6A2	NC_030808.1	145768042..145799845	4.63	5.33	2.44	0	3.94	7.52	1.79	0	4.89	1.91	1.67	1.76	3	5.79	2.8
603	SPATC1L	NC_030808.1	complement(145826815..145847568)	15.44	179.13	21.98	12.65	130.08	15.79	15.18	17.66	7.34	11.44	111.92	14.11	14.98	11.58	29.82
604	LSS	NC_030808.1	complement(145851416..145883591)	382.88	425.44	456.68	430.19	335.05	435.36	321.45	432.78	190.76	309.87	325.73	594.38	355.54	274.12	406.36
605	MCM3AP	NC_030808.1	complement(145893289..145937594)	2314.24	2293.54	1889.01	2075.02	2198.71	2164.75	2400.14	2267.67	2283.46	2334.98	2335.22	2398.69	2436.88	2449.66	2313.24
606	YBEY	NC_030808.1	145937640..145945394	209.96	204.72	172.17	218.26	265.67	270.69	258.94	266.07	211.96	239.31	245.55	200.19	224.71	188.21	206.91
607	PCNT	NC_030808.1	145965792..146072360	876.91	944.71	852.31	711.71	800.96	798.53	683.08	984.79	697.02	803.75	770.06	763.7	810.96	727.76	769.84
608	LOC108636576	NC_030808.1	complement(146074561..146085374)	101.89	258.04	112.34	107.55	116.68	148.88	108.04	113.71	114.95	127.76	126.95	105.82	102.87	103.28	124.89
609	DIP2A	NC_030808.1	146085595..146195343	829.05	599.24	503.08	370.09	685.86	524.83	866.12	834.64	684.79	687.43	750.01	685.22	472.4	778.91	608.6
610	S100B	NC_030808.1	complement(146236243..146243445)	905.47	217.52	275.96	158.16	234.93	74.44	620.57	326.79	166.31	280.31	270.61	439.17	156.8	47.29	89.47
611	PRMT2	NC_030808.1	146282780..146307587	646.87	607.77	699.68	648.44	809.63	642.13	723.26	833.54	551.1	540.6	487.76	493.85	543.3	542.44	420.34
612	FBXO25	NC_030808.1	146452171..146480596	443.86	424.37	351.67	382.74	509.27	403.78	456.28	438.3	339.14	382.33	380.85	397.72	396.49	323.34	403.56
613	TDRP	NC_030808.1	complement(146484584..146528594)	3.86	1.07	2.44	0	3.94	3.76	0.89	5.52	0.82	0	8.35	1.76	3	0.97	0.93
614	RUNX1	NC_030808.1	complement(146874214..146974054)	4154.51	2208.24	1970.82	2383.43	3389.9	2559.5	4063.63	1907.76	3940.01	3277.94	2944.92	2671.19	3142.98	6010.27	3548.16
615	SETD4	NC_030808.1	complement(148195576..148218033)	260.91	296.42	251.54	291.01	250.7	230.84	290.2	304.71	279.62	340.38	344.1	350.99	279.64	247.09	341.12
616	LOC108633281	NC_030808.1	148235303..148242537	146.67	137.55	136.76	113.87	130.87	164.67	105.36	129.17	194.02	193.55	187.09	238.11	166.79	190.14	265.62
617	LOC102178311	NC_030808.1	148247648..148252459	25.47	54.38	36.63	23.72	26.8	39.85	24.11	44.16	79.89	35.28	100.22	52.03	56.93	64.67	64.31
618	LOC102172942	NC_030808.1	148253314..148290336	6.18	18.13	9.77	9.49	9.46	22.56	12.5	28.7	24.46	15.26	45.1	23.81	19.97	20.27	26.1
619	CBR3	NC_030808.1	148322914..148331547	140.49	163.14	213.69	151.83	153.73	198.5	175.01	176.64	343.21	273.64	295.66	232.81	349.55	241.3	256.3
620	DOPEY2	NC_030808.1	148340460..148472599	1079.93	1244.33	1273.58	1092.87	1173.06	1181.25	1131.32	1240.92	1036.97	1178.46	1160.93	1134.09	1107.58	891.84	1028.01
621	MORC3	NC_030808.1	148486813..148531477	5670.58	6378.4	11871.3	11188	9135.39	7644.68	8705.86	10044.4	7819.69	7869.72	12538	7198.73	10654.4	6155.05	4681.48
622	CHAF1B	NC_030808.1	148538973..148566787	348.91	331.61	443.25	389.07	402.06	300.76	281.27	308.02	410.06	414.75	330.74	452.4	313.6	320.44	301.97
623	LOC106502478	NC_030808.1	complement(148833940..148856302)	0	2.13	1.22	0	7.1	1.5	0.89	5.52	0.82	0.95	0	2.65	2	0.97	0.93
624	SIM2	NC_030808.1	148856421..148906415	1.54	5.33	10.99	14.23	16.56	9.02	2.68	11.04	7.34	15.26	13.36	21.16	5.99	3.86	6.52
625	HLCS	NC_030808.1	complement(148908000..149101181)	617.54	714.4	742.42	929.96	756.82	655.67	541.1	638.13	953.82	853.33	686.54	1011.51	745.05	884.12	1078.33
626	RIPPLY3	NC_030808.1	149137812..149154486	3.86	9.6	7.33	6.33	5.52	7.52	8.04	5.52	7.34	4.77	3.34	13.23	9.99	4.83	13.05
627	PIGP	NC_030808.1	complement(149181657..149193145)	36.28	35.19	35.41	50.61	32.32	37.6	24.11	38.64	58.7	41.95	53.45	55.56	27.96	37.64	55.92
628	TTC3	NC_030808.1	149193226..149320070	1283.71	1251.8	1127.05	1206.74	1102.9	1398.55	1133.99	1213.32	1231	1159.39	1135.87	1101.46	949.78	877.36	1067.15
629	DSCR3	NC_030808.1	complement(149344317..149378412)	1322.31	1168.63	837.66	977.41	1428.49	1050.42	1463.48	973.75	1014.96	913.4	716.6	702.85	851.91	1203.6	1045.71
630	DYRK1A	NC_030808.1	149441823..149586835	2689.39	2732.84	2641.19	2546.33	2775.78	2780.57	2591.22	2710.38	2250.04	2351.19	2617.52	2392.52	2772.45	2261.45	2154.8
631	LOC108636647	NC_030808.1	complement(149603733..149605776)	122.74	108.76	95.24	109.13	96.18	109.03	150.01	83.91	124.73	115.37	135.3	126.99	128.84	144.78	89.47
632	KCNJ6	NC_030808.1	complement(149701472..149797540)	0	2.13	0	0	0.79	0	0.89	1.1	0	3.81	0	0	5.99	0.97	3.73
633	KCNJ15	NC_030808.1	150479082..150489041	64.07	35.19	67.16	25.31	8.67	27.82	74.11	25.39	29.35	46.72	28.4	52.03	6.99	76.25	61.51
634	ERG	NC_030808.1	complement(150560007..150882038)	14.67	6.4	14.65	4.74	7.88	14.29	16.97	13.25	26.09	14.3	25.06	21.16	10.99	14.48	11.18
635	ETS2	NC_030808.1	151055375..151075411	6444.82	5107.41	6217.73	5972.01	8243.77	10159.1	12237.3	5795.03	9464.01	8063.27	9300.8	5619.3	11691	11036	9843.87
636	LOC102181077	NC_030808.1	151374407..151398989	270.17	302.82	242.99	355.85	311.4	226.33	335.73	268.28	257.61	331.8	447.67	361.57	219.72	227.79	397.97
637	LOC102177934	NC_030808.1	151417147..151473356	1076.07	993.76	1087.98	985.32	1265.3	1031.62	1235.79	1139.35	890.23	984.91	922.06	957.71	983.74	1030.83	943.19
638	COL6A6	NC_030808.1	complement(151475673..151649851)	29.33	30.92	25.64	23.72	48.09	35.34	34.82	26.5	12.23	19.07	25.06	17.64	20.97	20.27	23.3
639	COL6A5	NC_030808.1	complement(151692840..151856776)	5.4	5.33	6.11	6.33	0.79	3.01	8.04	4.42	2.45	4.77	3.34	5.29	4.99	4.83	1.86
640	LOC102181342	NC_030808.1	complement(152023736..152075023)	92.63	159.94	422.49	308.41	179.74	211.29	172.33	323.48	293.48	167.81	425.95	179.02	542.31	196.9	222.75
641	CAPN7	NC_030808.1	152074727..152125699	1036.7	1195.28	1249.16	1124.5	1205.39	975.98	895.59	1046.62	985.61	1072.62	1428.19	1151.73	1063.64	958.44	924.55
642	SH3BP5	NC_030808.1	complement(152126639..152198013)	1695.92	1188.89	1222.3	1711.26	2197.13	1334.64	2055.48	1133.83	1161.7	1344.35	1206.03	1201.11	1248.4	1427.52	1268.46
643	LOC108636717	NC_030808.1	complement(152221576..152224490)	5.4	9.6	10.99	15.82	10.25	5.26	6.25	12.14	6.52	7.63	8.35	8.82	3	1.93	0.93
644	METTL6	NC_030808.1	complement(152275405..152291061)	881.54	769.84	818.12	969.5	961.79	953.42	939.34	915.24	834.8	915.31	957.14	919.79	782	909.21	738.15
645	EAF1	NC_030808.1	152290977..152305196	3492.2	2718.98	2449.48	2255.32	3013.86	2443.71	3646.64	2524.91	2515.8	2777.38	2691.02	2948.98	2525.77	3014.3	2587.26
646	HACL1	NC_030808.1	complement(152427023..152470636)	392.91	317.75	301.61	123.36	178.96	208.28	416.99	348.87	108.43	162.09	202.12	116.41	230.7	107.14	197.59
647	BTD	NC_030808.1	152470196..152530009	169.05	199.39	192.93	132.85	156.88	149.63	191.98	195.41	96.2	222.15	375.84	155.21	146.81	116.79	148.19
648	ANKRD28	NC_030808.1	complement(152553000..152763186)	3657.39	2913.04	3306.68	2068.69	3341.81	3355.78	4253.82	3943.58	1934.54	2816.47	4105.85	2798.18	3463.57	2816.44	1571.37
649	LOC108636725	NC_030808.1	152763697..152773536	3.86	8.53	3.66	6.33	5.52	5.26	7.14	3.31	8.97	6.67	3.34	2.65	2	10.62	6.52
650	LOC102181724	NC_030808.1	153087202..153100621	3.86	2.13	2.44	9.49	3.15	4.51	2.68	3.31	4.08	6.67	10.02	4.41	5.99	5.79	7.46
651	DPH3	NC_030808.1	complement(153098494..153103893)	196.07	215.39	185.6	194.53	177.38	176.7	209.83	171.12	167.12	185.92	157.02	181.67	135.83	239.37	216.23
652	OXNAD1	NC_030808.1	153104100..153148397	359.72	351.87	341.9	379.58	372.1	311.29	300.91	367.64	370.11	397.59	427.62	473.57	362.54	396.7	351.37
653	RFTN1	NC_030808.1	complement(153165651..153399414)	1028.21	1106.78	1084.32	1103.94	771.79	809.81	975.06	877.7	1349.21	1378.68	1508.37	1738.17	1663.87	1245.1	1011.23
654	DAZL	NC_030808.1	complement(153477636..153498961)	0	1.07	0	3.16	0	1.5	0.89	3.31	1.63	1.91	0	0	10.99	1.93	1.86
655	PLCL2	NC_030808.1	153722829..153936148	1891.22	1934.21	1771.78	1429.74	1599.56	1617.36	1828.68	1715.66	1623.94	1761.01	1648.69	1938.36	1778.72	1774.99	1922.73
656	TBC1D5	NC_030808.1	complement(153936559..154524620)	781.19	613.1	599.55	514.01	565.25	633.86	816.12	660.21	639.14	538.7	532.86	562.64	695.11	911.14	731.63
657	SATB1	NC_030808.1	complement(155262593..155364610)	957.19	1318.97	1290.68	1239.95	1358.33	777.48	983.99	1285.09	979.09	1256.64	1062.38	1921.6	897.85	583.94	742.81
658	KCNH8	NC_030808.1	156184812..156650711	7.72	17.06	23.2	14.23	26.02	15.79	20.54	17.66	14.67	8.58	13.36	18.52	21.97	14.48	13.05
659	EFHB	NC_030808.1	complement(156938985..157000277)	27.02	53.31	146.53	45.87	96.18	45.11	73.22	101.57	105.98	103.93	80.18	72.31	90.88	69.49	41.94
660	RAB5A	NC_030808.1	157008440..157041294	1232.77	1195.28	1249.16	1100.77	1368.57	1257.19	1390.26	1256.38	1322.3	1412.05	1286.21	1202.87	1455.14	1387.95	1290.83
661	PP2D1	NC_030808.1	complement(157040473..157057317)	67.16	35.19	39.07	39.54	37.84	51.13	38.4	38.64	45.65	39.09	30.07	39.68	33.96	53.09	65.24
662	KAT2B	NC_030808.1	157085938..157185530	1284.49	1350.96	1395.69	1581.57	1724.12	1514.35	1559.91	1593.11	1449.48	1613.23	1496.68	1343.09	1672.86	1869.58	1596.53
663	SGO1	NC_030808.1	complement(157201907..157222142)	166.74	195.13	249.1	260.96	151.36	260.16	110.72	161.19	183.43	226.92	275.62	251.33	183.76	191.11	188.27
664	LOC102184668	NC_030808.1	complement(157291465..157381913)	146.67	125.82	153.86	153.41	286.17	171.44	190.19	153.46	167.94	167.81	175.39	200.19	135.83	125.48	123.03
665	LOC106503629	NC_030809.1	complement(17360..39232)	653.05	358.27	1003.73	251.47	445.42	890.26	1255.43	1205.6	1593.78	2581.92	1561.83	1251.38	951.78	1462.27	1782.93
666	CLCNKA	NC_030809.1	66130..93207	20.84	10.66	17.1	15.82	3.15	9.77	17.86	28.7	8.97	4.77	6.68	3.53	10.99	5.79	7.46
667	FAM131C	NC_030809.1	complement(93310..118428)	4.63	7.46	4.88	1.58	5.52	3.01	2.68	9.94	2.45	3.81	5.01	2.65	1	1.93	2.8
668	LOC102181451	NC_030809.1	147996..148548	236.98	458.49	527.51	547.22	406.79	251.89	230.37	427.26	258.43	430	462.7	572.34	378.52	251.92	416.61
669	EPHA2	NC_030809.1	complement(168062..194899)	86.46	67.17	25.64	15.82	69.37	26.32	129.47	136.9	122.28	120.13	98.55	275.14	113.85	118.72	69.9
670	ARHGEF19	NC_030809.1	complement(239763..265301)	7.72	5.33	13.43	1.58	18.13	12.78	10.71	12.14	4.08	3.81	1.67	4.41	2	3.86	4.66
671	RSG1	NC_030809.1	complement(273880..278644)	10.81	14.93	7.33	11.07	7.88	9.77	9.82	12.14	9.78	5.72	5.01	12.35	9.99	17.37	15.84
672	FBXO42	NC_030809.1	complement(287847..413831)	3592.55	3239.31	2477.57	3318.14	3337.08	2724.17	2754.62	2829.62	2797.06	2790.73	2866.41	3015.12	3226.87	2944.81	3229.41
673	SZRD1	NC_030809.1	414378..436935	1920.55	1868.1	1742.48	1605.29	1573.54	1554.2	1647.42	1522.45	1640.24	1813.45	1620.29	1822.83	1606.94	1717.08	1905.03
674	SPATA21	NC_030809.1	complement(436272..471458)	293.33	231.38	260.09	226.16	245.96	218.81	204.48	228.53	154.08	175.43	178.73	185.19	145.81	124.51	143.53
675	NECAP2	NC_030809.1	486514..500217	3266.02	3356.6	3486.18	3634.45	3702.88	4035.51	3793.08	3612.37	3632.67	3194.99	3656.51	2898.72	4262.54	3354.05	3625.51
676	CROCC	NC_030809.1	512237..560067	115.02	101.3	89.14	129.69	93.03	104.52	91.97	102.67	125.55	122.99	101.89	156.09	85.89	127.41	115.57
677	LOC102183471	NC_030809.1	complement(563281..570546)	38.6	30.92	24.42	23.72	22.86	18.05	15.18	23.18	23.64	32.42	36.75	40.57	31.96	16.41	19.57
678	SDHB	NC_030809.1	complement(579204..611101)	626.8	658.95	558.03	662.68	648.02	669.95	622.36	655.79	804.63	803.75	873.62	812.21	795.98	776.98	869.56
679	PADI2	NC_030809.1	complement(629870..684785)	260.14	349.74	390.74	401.72	287.75	399.26	288.41	326.79	757.35	581.6	729.97	703.73	748.04	730.65	614.19
680	PADI4	NC_030809.1	869828..902772	26.25	10.66	3.66	14.23	21.29	7.52	14.29	7.73	30.98	11.44	16.7	11.46	19.97	35.71	60.58
681	PADI6	NC_030809.1	908710..927683	6.18	6.4	7.33	3.16	7.88	6.77	2.68	2.21	4.89	5.72	5.01	7.05	4.99	5.79	11.18
682	RCC2	NC_030809.1	complement(928661..952389)	2407.64	2336.19	2202.82	2154.1	1958.26	2233.93	2367.1	2408.98	2242.7	2172.9	2410.39	2587.42	2409.91	2479.59	2328.16
683	LOC108637086	NC_030809.1	1024520..1075209	121.96	53.31	35.41	30.05	61.49	42.11	108.04	59.62	52.99	57.21	53.45	56.44	67.91	126.44	65.24
684	LOC102173345	NC_030809.1	complement(1084697..1130605)	1101.54	905.26	951.22	830.32	1311.02	906.05	1659.92	862.24	1205.73	1050.69	993.89	901.27	1641.9	1603.19	1325.32
685	LOC108637091	NC_030809.1	1131299..1161162	1144	783.71	617.87	540.9	1033.53	584.99	1290.25	642.54	661.97	675.99	504.46	646.41	943.79	805.94	659.86
686	IGSF21	NC_030809.1	1511365..1787728	3.09	5.33	1.22	3.16	1.58	3.01	2.68	3.31	0.82	2.86	1.67	2.65	1	4.83	2.8
687	ALDH4A1	NC_030809.1	complement(2263122..2295344)	440.77	433.97	476.22	469.73	417.83	388.74	325.91	416.22	419.84	400.45	380.85	396.84	496.36	474.88	443.64
688	IFFO2	NC_030809.1	complement(2296748..2347457)	264	191.93	134.32	158.16	202.61	168.43	186.62	96.05	275.55	192.6	145.33	153.45	136.82	303.07	301.97
689	UBR4	NC_030809.1	complement(2461252..2592685)	3250.59	3076.18	3785.34	3729.34	3139.99	3506.91	3444.84	3773.56	3692.99	3220.73	4060.75	3379.34	4771.89	3353.09	3007.59
690	LOC108637120	NC_030809.1	2592831..2598653	30.11	26.66	25.64	37.96	35.48	40.6	30.36	54.1	32.61	33.37	41.76	31.75	35.95	23.16	38.21
691	EMC1	NC_030809.1	complement(2608541..2633318)	1022.8	1048.14	973.2	1075.47	1034.31	1063.2	1086.67	1039.99	1336.16	1228.99	1090.77	1067.07	1135.55	1490.26	1476.3
692	MRTO4	NC_030809.1	2633441..2640467	669.26	628.03	757.07	706.96	528.19	636.12	560.75	553.12	594.3	540.6	534.53	656.11	509.35	550.16	517.26
693	LOC106503221	NC_030809.1	2649554..2657927	287.93	387.05	357.78	495.03	299.57	416.56	208.05	336.73	311.42	264.1	193.77	303.36	360.54	245.16	306.63
694	CAPZB	NC_030809.1	complement(2692811..2796424)	396	347.6	313.82	279.94	284.59	333.85	408.95	316.86	368.48	388.05	285.64	315.71	378.52	502.87	417.54
695	MINOS1	NC_030809.1	2886315..2921702	418.38	436.1	399.29	423.86	406.79	364.68	344.66	401.87	402.72	431.91	390.87	425.94	407.48	447.85	459.48
696	LOC102168874	NC_030809.1	2939664..2951495	20.07	23.46	29.31	20.56	27.59	34.59	30.36	34.22	30.16	13.35	13.36	11.46	38.95	18.34	11.18
697	TMCO4	NC_030809.1	complement(2971348..3083049)	342.74	430.77	410.28	480.8	355.55	492.5	391.09	479.15	540.5	554.9	653.13	477.98	655.16	833.93	585.3
698	OTUD3	NC_030809.1	3166989..3200852	1726.8	1565.28	1128.28	1279.49	1538.07	1179	1317.93	1206.7	1281.54	1349.12	967.16	1245.2	882.87	1387.95	1446.48
699	CAMK2N1	NC_030809.1	complement(3828598..3832624)	27.79	20.26	10.99	18.98	11.04	20.3	19.64	15.46	54.62	36.23	21.72	36.16	9.99	28.96	35.42
700	MUL1	NC_030809.1	complement(3844679..3852478)	382.88	352.93	338.24	398.56	359.49	392.5	429.49	420.63	422.29	400.45	360.81	350.1	578.26	487.42	435.25
701	CDA	NC_030809.1	3922701..3945962	1492.91	861.54	499.42	544.06	1011.45	429.34	1341.15	607.21	1533.45	1368.19	930.41	3994	710.09	1867.65	1046.65
702	PINK1	NC_030809.1	3963351..3980616	1617.96	1313.64	1145.37	952.11	1412.72	1477.5	1650.1	1240.92	1456	1097.41	935.43	1269.9	1130.55	1517.29	1368.19
703	DDOST	NC_030809.1	complement(3980920..3993822)	1382.52	1473.58	1435.99	1409.18	1404.05	1542.17	1606.34	1368.99	1879.11	1796.29	2049.58	1571.5	1625.92	2309.71	2135.23
704	LOC106503576	NC_030809.1	3994684..4003331	121.19	192.99	137.98	153.41	138.75	168.43	145.54	176.64	177.72	185.92	165.37	208.12	310.6	304.04	309.43
705	KIF17	NC_030809.1	complement(3997029..4046105)	519.51	619.5	515.29	536.15	560.52	530.85	530.39	527.72	637.51	681.71	526.18	783.99	605.23	979.67	1069.01
706	SH2D5	NC_030809.1	complement(4048112..4060700)	54.81	61.84	100.13	104.38	35.48	46.62	57.15	76.18	63.59	44.81	41.76	41.45	67.91	36.68	55.92
707	HP1BP3	NC_030809.1	complement(4070716..4107529)	2237.82	2322.33	2343.25	2138.28	2330.36	2282.8	2329.6	2519.39	2044.6	2053.72	2151.48	2127.08	2172.22	1807.81	2193.95
708	EIF4G3	NC_030809.1	complement(4123297..4477588)	1733.75	1833.98	1891.45	1856.76	1643.71	1551.94	1375.97	1518.03	1966.34	1840.15	1825.75	1848.41	1753.75	1908.19	2491.26
709	ECE1	NC_030809.1	complement(4512041..4636227)	1486.73	1812.65	2096.59	1831.46	1819.51	1642.17	1756.35	1794.04	3914.74	2859.38	2684.34	3559.24	3712.25	4975.58	2761.54
710	ALPL	NC_030809.1	4712890..4778333	52.49	170.6	13.43	9.49	61.49	29.32	131.26	334.52	371.75	270.78	197.11	239.87	30.96	311.76	64.31
711	RAP1GAP	NC_030809.1	complement(4793303..4862951)	10.04	3.2	2.44	6.33	6.31	6.02	8.04	0	29.35	10.49	5.01	9.7	10.99	42.47	40.08
712	USP48	NC_030809.1	complement(4872599..4945974)	1583.99	1738.01	2970.88	2794.64	2402.1	1848.2	1759.92	2514.97	2278.57	1888.77	2787.9	1835.18	3221.87	1708.39	1620.76
713	HSPG2	NC_030809.1	complement(4989002..5064285)	10.04	2.13	2.44	3.16	3.94	8.27	8.04	0	5.71	2.86	1.67	1.76	6.99	1.93	4.66
714	LOC102189078	NC_030809.1	5156111..5160482	4819.14	4898.42	5748.83	5157.5	4696.98	5903.25	5069.04	5039.88	6093.03	5185.78	4982.81	4793.86	5365.13	6705.21	6456.95
715	CDC42	NC_030809.1	5173924..5223258	7612.75	7044.82	6565.73	6920.95	7147.96	6826.6	8286.19	5575.33	7871.05	7471.18	5595.85	5991.45	6389.82	9299.65	9374.14
716	WNT4	NC_030809.1	complement(5244660..5273653)	29.33	31.99	50.06	31.63	21.29	6.77	39.29	49.68	26.09	22.88	28.4	16.76	12.98	8.69	10.25
717	ZBTB40	NC_030809.1	5591979..5669274	1160.21	1072.66	1128.28	1228.88	1253.48	1175.24	1135.78	1268.53	1148.66	1191.8	1284.54	1151.73	1530.04	1301.08	1202.29
718	LOC106503564	NC_030809.1	complement(5669360..5673531)	38.6	38.39	23.2	26.89	40.21	21.81	27.68	22.08	22.83	23.84	18.37	31.75	19.97	36.68	46.6
719	C1QA	NC_030809.1	5770491..5773472	1830.24	2229.56	1393.25	4010.86	2870.38	2492.58	2556.4	704.37	9288.74	5250.61	2321.86	3851.14	2781.44	10753.2	15440.6
720	C1QC	NC_030809.1	5777650..5782031	2667.78	2961.02	2302.95	5045.21	3951.99	2900.87	3800.22	1127.21	7880.02	5697.78	3803.51	6301.87	5463.01	13319.7	12871
721	LOC102187088	NC_030809.1	5782632..5785328	318.03	301.75	295.5	588.34	437.53	409.79	478.6	109.3	1001.1	701.73	374.17	616.43	579.26	1442	1656.18
722	C1QB	NC_030809.1	5789994..5797051	2128.2	2278.61	1542.22	4262.33	2506.16	3124.19	2932.31	701.06	10850.7	5887.51	3873.66	6017.9	5924.41	15459.5	17080.9
723	EPHB2	NC_030809.1	5843727..6059977	0.77	2.13	2.44	0	3.94	3.01	3.57	4.42	4.08	1.91	1.67	0.88	2	0.97	1.86
724	KDM1A	NC_030809.1	6121256..6183982	725.61	706.93	699.68	631.05	739.47	707.55	725.93	710.99	616.31	599.72	644.78	630.54	660.15	605.18	582.51
725	LUZP1	NC_030809.1	complement(6185376..6286457)	734.1	473.42	400.51	374.83	630.68	457.16	713.43	354.39	546.2	572.07	395.89	387.14	481.38	833.93	595.55
726	LOC108637154	NC_030809.1	complement(6392119..6396348)	81.05	71.44	111.12	105.97	111.16	121.06	86.61	133.59	99.46	84.86	121.94	82.9	103.87	78.18	90.4
727	HNRNPR	NC_030809.1	complement(6417336..6450616)	3025.18	3341.68	3729.17	3501.6	3102.94	3535.48	3103.75	3242.52	3073.42	3218.82	3394.26	3482.52	3679.29	3340.54	3211.7
728	ZNF436	NC_030809.1	complement(6464637..6473728)	720.21	708	621.53	640.54	581.01	691.76	738.44	635.92	773.65	819.96	668.16	718.73	690.12	651.51	725.1
729	TCEA3	NC_030809.1	complement(6482505..6529371)	7.72	20.26	45.18	23.72	22.86	17.29	64.29	15.46	28.53	13.35	46.77	35.27	54.93	16.41	11.18
730	ASAP3	NC_030809.1	complement(6533315..6583406)	39.37	25.59	32.97	37.96	22.86	12.78	12.5	14.35	85.6	79.14	33.41	82.9	19.97	46.33	43.8
731	E2F2	NC_030809.1	complement(6604853..6627118)	618.31	586.45	798.58	730.69	607.03	578.97	449.13	744.11	623.65	777.06	1092.44	860.71	921.82	802.08	654.27
732	ID3	NC_030809.1	complement(6650387..6652141)	409.12	519.27	400.51	423.86	414.67	413.55	334.84	537.66	218.48	278.41	175.39	197.54	327.58	111	208.77
733	RPL11	NC_030809.1	6752267..6756122	1434.24	1431.99	1525.13	1572.08	1337.83	1171.48	1035.77	1334.77	1315.78	1246.15	1085.76	1296.35	1037.67	962.3	1190.17
734	TCEB3	NC_030809.1	6790994..6807223	1840.27	1965.13	1759.57	2095.58	1897.56	2034.67	1991.19	1898.92	1969.6	1969.81	2103.04	1814.01	2204.18	1823.25	1964.67
735	PITHD1	NC_030809.1	6815047..6822796	760.35	730.39	757.07	744.92	783.62	841.39	754.51	739.7	748.38	842.84	731.64	757.53	724.07	781.81	819.24
736	LYPLA2	NC_030809.1	6825791..6830240	991.15	964.97	974.42	974.25	921.58	939.14	913.45	1038.89	1144.58	1061.18	982.2	1044.14	1159.52	1268.27	1145.44
737	GALE	NC_030809.1	complement(6830294..6834864)	143.58	157.81	128.21	166.06	137.96	139.86	116.08	126.96	209.51	165.9	160.36	171.08	122.84	191.11	143.53
738	HMGCL	NC_030809.1	complement(6836125..6855444)	297.96	312.42	346.79	376.41	366.58	411.3	384.84	455.96	327.72	339.43	379.18	265.44	392.5	361.95	347.64
739	FUCA1	NC_030809.1	complement(6868499..6887759)	875.37	890.33	831.55	866.7	1046.93	1024.1	1123.28	929.59	856.81	724.62	629.74	566.16	666.15	802.08	872.36
740	CNR2	NC_030809.1	complement(6898209..6932786)	304.91	439.3	554.37	555.13	353.97	542.13	349.13	528.83	322.02	279.36	275.62	225.76	248.68	293.42	270.28
741	PNRC2	NC_030809.1	6988587..6992532	5261.46	6353.88	9782.05	8791.95	7302.48	8275.53	7223.63	7619.98	6056.35	5677.75	8450.57	5913.84	10129	5924.37	5601.37
742	SRSF10	NC_030809.1	complement(6994725..7007167)	5721.52	6471.16	7328.91	7446.04	5608.32	6810.81	4973.5	6673.83	6168.85	5754.03	7576.95	6318.62	6250	4995.85	5397.26
743	IFNLR1	NC_030809.1	complement(7196849..7220689)	69.47	85.3	79.37	148.67	77.26	121.81	71.43	111.51	80.71	41.95	56.79	22.93	81.9	38.61	67.1
744	STPG1	NC_030809.1	complement(7376803..7440996)	0.77	1.07	3.66	4.74	3.15	3.76	2.68	0	2.45	3.81	1.67	0	3	3.86	3.73
745	NIPAL3	NC_030809.1	7441064..7495609	1287.57	1429.86	1345.63	1111.84	1400.9	1324.87	1270.61	1418.67	1232.63	1147.95	1017.28	1011.51	976.75	997.05	1302.02
746	RCAN3	NC_030809.1	7515021..7546907	551.16	633.36	639.84	523.5	1071.37	548.14	613.43	790.48	261.69	307.96	327.4	226.64	277.64	217.17	308.49
747	NCMAP	NC_030809.1	7565080..7614649	32.42	25.59	20.76	14.23	30.75	63.16	50.9	45.27	19.57	7.63	26.73	11.46	18.98	14.48	13.05
748	SRRM1	NC_030809.1	7653601..7682162	3056.83	2947.16	3216.32	3416.19	3500.27	3683.61	3125.18	3644.39	2993.53	3036.72	3564.64	3105.96	3556.45	2902.34	2790.43
749	CLIC4	NC_030809.1	7751305..7832883	4094.3	2659.27	2726.67	2260.06	3041.45	2962.53	4985.11	2616.54	3960.39	3670.76	4008.97	3926.1	4556.17	5407.99	3425.13
750	RUNX3	NC_030809.1	complement(7884247..7949392)	1148.63	1062	1427.44	977.41	1076.1	888.76	1025.95	1271.84	1081	1130.78	1406.48	1847.52	1748.76	801.11	586.23
751	SYF2	NC_030809.1	complement(8217738..8224138)	1059.08	982.03	953.66	1121.33	1169.12	1200.05	1390.26	1172.47	1208.99	1162.25	1217.72	1116.45	1392.22	1317.49	1303.88
752	RSRP1	NC_030809.1	complement(8252202..8256213)	548.84	539.53	472.56	577.27	681.13	807.55	825.94	736.38	600.82	508.19	649.79	572.34	704.1	506.73	754.93
753	TMEM50A	NC_030809.1	8275563..8290871	1520.7	1603.66	1876.8	1511.98	1511.27	1410.58	1509.91	1479.39	1712.8	1663.76	1892.57	1929.54	2221.16	1821.32	1668.29
754	RHCE	NC_030809.1	complement(8292462..8331728)	3.09	5.33	3.66	4.74	7.88	4.51	2.68	9.94	0.82	4.77	3.34	1.76	5.99	4.83	2.8
755	TMEM57	NC_030809.1	8341641..8411569	828.28	775.17	681.36	645.28	809.63	820.33	865.23	769.51	682.35	790.4	828.52	766.35	847.91	764.43	689.69
756	LDLRAP1	NC_030809.1	8446829..8472261	653.82	735.72	637.4	786.04	1169.91	788.75	814.33	1328.14	736.15	792.31	434.3	675.51	530.32	674.67	834.15
757	MAN1C1	NC_030809.1	8509638..8657368	202.24	357.2	330.91	381.16	288.54	236.85	212.51	387.51	189.95	245.03	101.89	100.53	65.92	115.82	193.86
758	SEPN1	NC_030809.1	8675588..8694282	301.05	285.76	216.13	281.52	310.61	300.01	400.02	243.99	560.06	480.54	262.25	297.19	302.61	738.37	632.83
759	MTFR1L	NC_030809.1	8696813..8712828	668.49	506.48	427.38	619.98	627.53	682.74	736.65	645.85	710.88	569.21	618.05	510.6	590.24	535.68	611.4
760	AUNIP	NC_030809.1	complement(8711545..8724254)	19.3	20.26	10.99	22.14	17.34	18.8	17.86	15.46	12.23	19.07	31.74	22.93	17.98	21.23	20.5
761	PAQR7	NC_030809.1	complement(8725901..8737575)	125.82	104.49	84.25	72.75	81.99	82.71	154.47	52.99	137.77	105.83	45.1	80.25	13.98	185.32	113.71
762	STMN1	NC_030809.1	complement(8769309..8797830)	1298.38	1346.69	1344.41	1317.45	1393.01	1179	736.65	980.37	1020.67	1123.16	870.28	1225.8	693.11	770.23	1335.57
763	PAFAH2	NC_030809.1	complement(8826950..8865438)	280.21	319.88	304.05	308.41	316.13	437.61	276.8	437.19	333.43	317.5	352.46	291.02	384.51	285.7	331.79
764	PDIK1L	NC_030809.1	8979090..8990596	441.54	580.05	523.84	520.34	432.02	506.79	358.95	526.62	485.88	495.79	586.31	522.95	520.33	557.88	567.59
765	ZNF593	NC_030809.1	9026273..9027351	123.51	132.22	113.56	131.27	86.72	101.51	90.18	101.57	105.16	119.18	70.16	138.45	107.86	83.97	98.79
766	CNKSR1	NC_030809.1	9032241..9044338	3.86	6.4	6.11	1.58	5.52	6.77	3.57	6.62	5.71	1.91	8.35	6.17	4.99	2.9	7.46
767	CATSPER4	NC_030809.1	9044339..9061777	1.54	4.27	0	1.58	0	0.75	5.36	4.42	5.71	3.81	1.67	0.88	2	3.86	3.73
768	CEP85	NC_030809.1	9081091..9124051	500.98	500.08	382.2	412.79	402.85	417.31	368.77	374.26	439.41	420.47	352.46	443.58	333.57	433.37	439.91
769	SH3BGRL3	NC_030809.1	9125067..9126732	6236.4	5041.3	4231.03	3814.75	5753.37	3710.68	6671.81	4158.86	6724.02	5918.02	4052.4	4613.08	3920.98	8420.36	7325.59
770	UBXN11	NC_030809.1	complement(9127411..9156998)	117.33	173.8	137.98	123.36	111.95	139.1	77.68	118.13	163.05	150.64	126.95	170.2	89.88	130.3	183.61
771	LOC108637283	NC_030809.1	9167030..9168841	3171.08	3769.25	3296.91	3114.11	3284.26	2805.38	1961.72	2768.9	2293.24	2478.95	1506.7	2523.04	876.88	1305.91	2042.03
772	AIM1L	NC_030809.1	complement(9170186..9200248)	82.6	129.02	178.28	219.84	124.56	87.22	91.97	204.24	104.35	138.25	75.17	94.36	37.95	32.82	78.29
773	ZNF683	NC_030809.1	complement(9202749..9209656)	44.77	71.44	42.74	22.14	26.02	10.53	18.75	27.6	54.62	56.25	20.04	78.49	10.99	28.96	41.01
774	DHDDS	NC_030809.1	9271614..9309705	720.98	750.65	717.99	749.66	684.29	754.17	741.11	701.06	807.89	841.89	960.48	845.72	836.93	912.11	822.03
775	HMGN2	NC_030809.1	9308403..9312119	3052.2	3921.72	4000.25	4368.3	2368.99	3993.4	3027.85	2882.61	4301.97	4371.54	3848.61	4875.88	3790.15	5031.56	5404.72
776	LOC102168588	NC_030809.1	complement(9333724..9343822)	31.65	21.33	72.04	69.59	50.45	105.27	50	92.74	45.65	64.83	111.92	47.62	60.92	49.22	42.87
777	LOC102168311	NC_030809.1	complement(9353861..9354451)	23.93	13.86	3.66	7.91	7.88	7.52	9.82	1.1	8.97	9.53	16.7	12.35	10.99	8.69	7.46
778	RPS6KA1	NC_030809.1	9362648..9400749	2788.97	2547.31	2328.59	2286.95	2879.84	2642.21	3320.73	2542.57	3282.12	3199.75	2863.07	2888.13	2842.36	3577.01	3226.61
779	ARID1A	NC_030809.1	9497757..9566496	3369.46	3428.04	3199.22	3536.39	3359.16	3306.9	3326.08	3521.84	3328.59	3375.19	3188.8	3135.06	3738.21	3619.48	3483.85
780	PIGV	NC_030809.1	9572594..9582394	636.84	834.89	831.55	722.78	778.89	747.4	709.86	799.31	788.33	790.4	937.1	654.35	799.98	647.65	748.4
781	LOC108637297	NC_030809.1	9582818..9584221	6.95	3.2	6.11	1.58	4.73	3.76	3.57	4.42	2.45	2.86	6.68	2.65	3	2.9	2.8
782	ZDHHC18	NC_030809.1	9599477..9625471	4582.93	3478.16	2809.7	2309.09	4074.98	3050.5	6029.81	3663.16	3028.58	3773.73	3691.59	4516.95	4531.2	4299.94	2604.03
783	SFN	NC_030809.1	9631913..9633269	10.81	6.4	10.99	11.07	13.4	5.26	16.97	12.14	5.71	13.35	10.02	19.4	24.97	11.58	4.66
784	GPN2	NC_030809.1	complement(9641692..9651447)	381.33	394.52	369.99	366.92	367.37	384.23	320.55	389.72	388.86	367.08	397.56	430.35	487.38	368.7	354.16
785	GPATCH3	NC_030809.1	complement(9651572..9658577)	366.67	425.44	380.98	347.95	426.5	393.25	445.56	402.97	350.55	393.77	425.95	317.47	470.4	471.98	366.28
786	NUDC	NC_030809.1	9685908..9699801	1451.22	1431.99	1746.14	1804.57	1295.26	1589.54	1292.93	1553.36	1730.73	1527.42	1276.19	1689.67	1872.6	1586.78	1499.6
787	TRNP1	NC_030809.1	9742674..9749154	3.09	7.46	4.88	4.74	1.58	2.26	4.46	3.31	4.89	0	1.67	0.88	3.99	4.83	5.59
788	FAM46B	NC_030809.1	complement(9752783..9760287)	1.54	4.27	2.44	0	1.58	4.51	1.79	1.1	1.63	0.95	0	2.65	2	4.83	2.8
789	SLC9A1	NC_030809.1	complement(9830831..9883473)	932.49	641.89	606.88	495.03	847.48	564.69	899.16	619.36	652.18	618.78	486.09	445.35	600.23	747.06	601.15
790	WDTC1	NC_030809.1	9937095..10000143	400.63	372.13	275.96	289.43	371.31	303.02	399.13	363.22	339.14	396.63	334.08	371.27	344.56	273.15	328.07
791	TMEM222	NC_030809.1	10012888..10023830	765.75	631.23	641.07	686.4	806.48	751.16	792.01	775.03	731.26	766.57	724.95	659.64	807.97	846.48	718.58
792	SYTL1	NC_030809.1	10027232..10036201	33.19	53.31	35.41	36.38	44.15	18.8	19.64	35.33	35.87	56.25	63.48	39.68	26.97	27.03	54.99
793	MAP3K6	NC_030809.1	complement(10036356..10050210)	72.56	69.31	68.38	88.57	61.49	93.24	99.11	39.74	128.81	116.32	68.49	78.49	128.84	161.19	130.48
794	WASF2	NC_030809.1	complement(10083759..10157652)	3324.69	3245.71	3053.91	3041.36	3214.89	3427.21	3912.73	3233.69	3472.88	3535.37	3349.16	3016.01	3257.83	3842.44	3950.78
795	LOC102185696	NC_030809.1	10162559..10165988	6.18	2.13	4.88	3.16	7.1	6.02	8.04	9.94	3.26	3.81	5.01	0.88	4.99	2.9	4.66
796	AHDC1	NC_030809.1	complement(10188087..10253189)	536.49	458.49	400.51	477.63	586.53	508.29	429.49	577.41	322.83	360.4	365.82	410.95	477.39	350.37	304.77
797	FGR	NC_030809.1	complement(10261505..10280679)	2808.27	2196.51	2414.07	2693.42	2503.8	2455.74	3168.93	1987.25	5901.45	3926.28	2697.7	4119.23	4528.2	8997.55	6013.32
798	IFI6	NC_030809.1	complement(10302852..10306587)	1635.71	2947.16	9237.45	8784.04	7771.55	9480.09	7655.8	8636.79	5436.77	3335.14	8786.32	2324.62	12353.2	4501.67	1541.54
799	FAM76A	NC_030809.1	10327539..10362435	1435.78	1420.27	1804.75	1776.1	2021.33	1828.65	1841.18	1610.77	1383.45	1296.68	1486.66	1174.65	1948.51	1652.41	1360.73
800	STX12	NC_030809.1	10382557..10420351	967.22	906.33	899.93	866.7	965.73	1083.5	1094.71	871.08	1002.73	874.31	1110.82	853.65	1223.43	1112.87	1029.87
801	PPP1R8	NC_030809.1	10424056..10442333	1084.56	1212.34	1194.21	1271.58	1072.15	1200.05	1052.74	1038.89	1028.01	1100.27	1072.4	1097.05	1088.61	1177.54	1080.2
802	LOC102177015	NC_030809.1	10450594..10454656	6.18	5.33	4.88	3.16	2.37	4.51	1.79	0	14.67	5.72	3.34	11.46	11.98	10.62	14.91
803	THEMIS2	NC_030809.1	10484808..10499861	4236.34	3553.86	3372.62	6055.84	3710.76	4477.63	4613.66	3095.69	7677.03	5971.41	5361.99	7145.82	7302.65	9173.21	7183.92
804	RPA2	NC_030809.1	complement(10500869..10522452)	652.28	694.14	779.05	790.79	746.57	831.61	650.04	768.4	608.98	776.1	811.82	746.06	827.94	664.05	699.01
805	SMPDL3B	NC_030809.1	10537421..10569127	28.56	27.72	18.32	17.4	28.38	20.3	26.79	29.81	40.76	20.98	93.54	40.57	30.96	90.73	68.97
806	XKR8	NC_030809.1	10569160..10576842	88	107.69	76.93	80.66	134.81	70.68	94.65	62.93	178.54	132.53	61.8	146.39	65.92	267.36	207.84
807	EYA3	NC_030809.1	complement(10579419..10674892)	2371.36	2145.33	2332.26	2285.37	2317.75	2320.4	2693.01	2566.86	2806.02	2965.21	3651.5	2409.28	3119.01	3286.49	2405.51
808	LOC102176478	NC_030809.1	complement(10730836..10731735)	41.68	13.86	31.75	17.4	38.63	24.81	38.4	22.08	57.88	56.25	55.12	39.68	39.95	87.83	41.01
809	LOC102182738	NC_030809.1	10734925..10735685	3.86	5.33	0	1.58	3.94	4.51	5.36	3.31	8.15	3.81	0	5.29	6.99	10.62	2.8
810	LOC102176182	NC_030809.1	10738651..10741088	9.26	4.27	8.55	6.33	5.52	6.77	16.97	8.83	5.71	17.16	18.37	8.82	9.99	24.13	14.91
811	PTAFR	NC_030809.1	complement(10748807..10776161)	6572.96	3445.1	3047.81	2875.3	3989.84	3763.31	8195.12	3138.74	6565.05	8423.67	6676.6	6013.49	5436.04	9882.63	5975.11
812	DNAJC8	NC_030809.1	complement(10799516..10821849)	1465.12	1495.97	1433.54	1341.17	1464.75	1442.92	1464.37	1404.32	1492.69	1405.38	1254.47	1430.4	1350.27	1547.21	1355.14
813	ATPIF1	NC_030809.1	10824577..10826710	504.07	465.96	450.58	420.7	342.93	457.91	394.67	361.02	568.22	510.09	435.98	556.46	416.47	618.69	611.4
814	SESN2	NC_030809.1	10840712..10858511	808.21	545.93	507.97	404.88	492.72	366.18	855.41	686.7	2130.2	1007.79	1236.1	1202.87	820.95	1396.64	1264.74
815	LOC108637370	NC_030809.1	complement(10893770..10895355)	27.02	28.79	26.86	34.79	22.07	35.34	32.14	30.91	44.84	34.32	36.75	35.27	42.95	43.43	53.12
816	MED18	NC_030809.1	10895419..10900544	226.95	242.04	252.76	257.8	272.77	273.7	241.98	288.15	273.92	279.36	305.68	282.2	296.62	278.94	240.46
817	PHACTR4	NC_030809.1	10938206..11044171	662.31	573.65	453.02	529.83	636.2	563.18	621.46	643.65	646.48	601.62	649.79	579.39	626.2	677.57	589.03
818	LOC102180089	NC_030809.1	11048951..11051265	1743.01	2071.75	2250.45	2274.3	1645.28	1858.72	1398.29	1693.57	1164.96	1485.46	1479.98	2053	1272.37	1052.06	1384.96
819	RCC1	NC_030809.1	11062544..11080424	730.24	672.81	609.32	833.49	603.09	581.23	416.1	497.92	503	564.44	456.02	715.2	414.47	541.47	574.12
820	TRNAU1AP	NC_030809.1	11084420..11106336	581.26	571.52	523.84	532.99	653.54	574.46	615.21	620.46	527.45	523.44	509.47	507.96	523.33	520.24	547.09
821	LOC102178778	NC_030809.1	complement(11107729..11110933)	1096.14	1138.77	1037.92	1198.83	1039.83	1206.82	870.59	1189.04	736.97	881.93	855.25	924.2	846.92	682.39	673.84
822	RAB42	NC_030809.1	11116068..11118598	6.18	2.13	4.88	0	7.1	7.52	10.71	4.42	3.26	1.91	0	8.82	4.99	3.86	5.59
823	TAF12	NC_030809.1	complement(11124236..11151222)	625.26	697.34	622.75	743.34	757.6	724.09	718.79	737.49	664.41	750.36	736.65	720.49	615.21	622.55	768.91
824	GMEB1	NC_030809.1	11169171..11203769	1031.29	802.9	882.84	874.61	1019.34	931.62	1064.35	930.69	810.34	868.59	892	814.85	916.83	843.58	787.55
825	YTHDF2	NC_030809.1	11217602..11248112	1898.17	2050.43	2064.84	2097.16	1955.11	2183.55	1865.29	1874.63	1655.73	1740.03	1738.89	1833.41	1907.56	1769.2	1878
826	OPRD1	NC_030809.1	11286878..11329779	3.86	5.33	4.88	3.16	1.58	5.26	5.36	2.21	2.45	6.67	3.34	2.65	4.99	2.9	5.59
827	LOC108638637	NC_030809.1	complement(11340523..11347206)	3.86	7.46	4.88	0	5.52	9.02	6.25	4.42	3.26	8.58	6.68	2.65	16.98	6.76	9.32
828	EPB41	NC_030809.1	11349192..11541330	3425.04	3573.06	3182.13	3561.7	4081.28	3430.97	4238.64	3336.36	2758.74	2912.77	2096.36	2337.85	2516.78	2617.61	3500.62
829	TMEM200B	NC_030809.1	complement(11540755..11545180)	4.63	5.33	3.66	0	1.58	1.5	3.57	2.21	3.26	2.86	1.67	3.53	1	1.93	2.8
830	SRSF4	NC_030809.1	complement(11572744..11598567)	3063.01	2796.81	3045.37	3001.82	2935.02	3209.16	2684.08	3282.27	2732.65	2832.68	3519.54	2747.03	3208.89	2561.63	2529.47
831	MECR	NC_030809.1	complement(11602330..11640393)	146.67	181.27	203.92	191.37	138.75	172.19	163.4	161.19	171.2	143.02	157.02	153.45	194.75	209.45	179.88
832	MATN1	NC_030809.1	complement(13106396..13116309)	3.86	0	0	0	5.52	4.51	3.57	5.52	4.08	2.86	8.35	0.88	6.99	0.97	4.66
833	LAPTM5	NC_030809.1	complement(13132049..13159070)	17786.7	17078.4	17115.8	17770.5	22350.5	19368.5	27146.2	17963.6	21165	20824.2	20312.1	16424	20805.4	24436.8	22043.9
834	SDC3	NC_030809.1	complement(13267524..13306164)	634.52	1819.05	2083.16	5918.24	3180.99	4728.77	4067.2	1652.73	3284.56	3122.53	3853.62	849.24	10663.4	4052.85	2297.4
835	PUM1	NC_030809.1	complement(13319356..13442585)	2017.82	2147.46	2164.97	2256.9	2099.37	2249.72	2109.05	2283.12	1862.8	1908.79	2325.2	1917.19	2254.11	1858	1858.42
836	NKAIN1	NC_030809.1	complement(13524053..13570058)	5.4	2.13	0	0	1.58	0.75	4.46	9.94	0.82	2.86	0	8.82	0	0.97	1.86
837	SNRNP40	NC_030809.1	complement(13587716..13612445)	618.31	654.69	744.86	759.15	590.47	778.98	575.03	640.33	617.13	621.64	658.14	746.06	737.06	704.59	651.47
838	ZCCHC17	NC_030809.1	13612575..13664081	282.53	320.95	323.59	338.46	245.96	342.12	304.48	372.06	328.54	286.03	442.66	346.58	455.42	429.51	342.05
839	FABP3	NC_030809.1	complement(13664760..13673332)	120.42	174.87	146.53	172.39	143.48	159.41	127.69	151.25	64.4	112.51	108.58	135.81	126.84	97.48	113.71
840	LOC108637396	NC_030809.1	13672284..13675741	7.72	4.27	4.88	4.74	4.73	8.27	8.04	7.73	10.6	8.58	11.69	11.46	6.99	3.86	6.52
841	SERINC2	NC_030809.1	13706486..13725679	8.49	44.78	18.32	22.14	42.57	51.88	66.08	34.22	19.57	21.93	45.1	22.93	296.62	17.37	10.25
842	TINAGL1	NC_030809.1	13806906..13817913	7.72	3.2	1.22	6.33	4.73	28.57	9.82	3.31	173.64	19.07	162.03	5.29	92.88	20.27	17.71
843	HCRTR1	NC_030809.1	13851449..13860951	6.95	2.13	4.88	15.82	11.04	18.05	10.71	5.52	97.01	16.21	41.76	3.53	54.93	27.99	19.57
844	PEF1	NC_030809.1	complement(13863492..13881227)	544.21	536.33	485.99	610.49	529.77	638.37	668.79	379.78	1279.91	829.5	571.28	657.88	885.87	1331.97	1136.12
845	ADGRB2	NC_030809.1	complement(13967551..14004220)	30.88	22.39	18.32	36.38	57.55	43.61	55.36	19.87	87.23	64.83	26.73	49.38	55.93	102.31	127.69
846	PTP4A2	NC_030809.1	complement(14138330..14164363)	8415.55	8925.71	9863.86	10449.4	8662.38	9533.48	8594.25	8205.12	8852.59	8847.95	10037.5	8491.56	8643.93	8754.32	10318.3
847	KHDRBS1	NC_030809.1	14233540..14269213	3304.62	3561.33	3494.72	3479.46	3222.77	3688.12	3193.04	3155.3	3213.64	3390.44	3562.97	3633.32	3685.28	3765.22	3664.66
848	TMEM39B	NC_030809.1	14277416..14296697	236.21	231.38	271.08	297.34	278.29	338.36	228.58	291.46	275.55	218.34	272.28	229.29	353.55	315.62	322.47
849	KPNA6	NC_030809.1	14299782..14355928	1912.06	2024.84	1996.46	1991.2	1888.88	1961.74	1829.57	1717.86	1897.04	1946.93	2072.97	1958.64	2383.95	2351.21	2182.76
850	TXLNA	NC_030809.1	14360708..14373319	1615.64	1547.15	1411.57	1368.06	1525.46	1524.88	1489.37	1322.62	1447.85	1484.51	1383.09	1423.34	1475.11	1690.06	1650.59
851	CCDC28B	NC_030809.1	14376960..14381020	178.32	67.17	119.67	156.58	211.28	224.07	158.04	147.94	258.43	266.96	90.2	131.4	148.81	251.92	300.11
852	IQCC	NC_030809.1	14381116..14384139	161.33	182.33	147.75	169.23	160.03	194.74	150.01	164.5	180.17	195.46	188.76	171.08	199.74	208.48	207.84
853	DCDC2B	NC_030809.1	14384249..14389326	27.79	51.18	61.05	41.12	37.84	52.63	63.4	45.27	48.91	62.93	45.1	42.33	67.91	43.43	68.97
854	TMEM234	NC_030809.1	complement(14389420..14394736)	169.82	242.04	217.35	234.07	201.82	216.55	280.37	247.3	227.45	215.48	314.04	243.4	357.54	289.56	261.89
855	EIF3I	NC_030809.1	14394461..14402214	1682.8	1490.64	1562.98	1611.62	1688.64	1817.37	1394.72	1646.1	1725.84	1713.34	1276.19	1481.55	1466.12	1793.33	1925.53
856	LOC102188268	NC_030809.1	complement(14402273..14410535)	356.63	362.53	285.73	354.27	404.42	374.45	376.81	281.53	344.03	368.98	237.2	234.58	336.57	440.13	533.11
857	FAM167B	NC_030809.1	14412487..14415650	9.26	13.86	6.11	7.91	9.46	3.01	2.68	5.52	1.63	2.86	8.35	8.82	6.99	10.62	7.46
858	LCK	NC_030809.1	14417074..14437371	579.72	591.78	335.8	268.87	618.85	239.11	390.2	420.63	251.91	281.27	444.33	446.23	268.66	227.79	334.59
859	HDAC1	NC_030809.1	14442096..14474910	1795.5	1892.62	1595.95	1676.47	1830.55	1832.41	1858.14	1635.06	2154.65	2031.79	1606.93	2055.65	1647.89	2471.86	2472.62
860	MARCKSL1	NC_030809.1	complement(14475098..14477460)	1293.75	985.23	1457.97	906.24	1203.02	1026.36	1905.47	1386.66	1850.57	2105.2	2547.36	2032.72	2515.78	2943.84	1672.95
861	TSSK3	NC_030809.1	14497687..14500555	10.81	14.93	12.21	20.56	14.19	15.04	10.71	17.66	10.6	11.44	11.69	9.7	10.99	8.69	7.46
862	BSDC1	NC_030809.1	complement(14500666..14523959)	593.61	588.58	576.35	566.2	658.27	697.77	742.01	662.42	710.88	708.41	679.85	695.8	832.93	751.89	754.93
863	ZBTB8A	NC_030809.1	14635793..14696950	7.72	11.73	12.21	7.91	4.73	4.51	8.93	7.73	6.52	7.63	1.67	14.11	3.99	4.83	9.32
864	ZBTB8OS	NC_030809.1	complement(14709162..14722029)	916.28	1097.19	1039.14	1149.8	1013.03	1135.39	968.81	1211.12	1032.9	1016.37	1107.48	1157.02	1106.58	908.25	1078.33
865	RBBP4	NC_030809.1	14722249..14739137	2287.22	2471.6	2256.55	2373.94	2278.33	2545.22	2254.59	2211.36	1894.6	2094.71	2121.41	2332.55	1905.56	1985.41	2117.52
866	SYNC	NC_030809.1	complement(14738981..14759736)	116.56	107.69	98.91	124.94	126.14	94.74	145.54	111.51	80.71	109.65	91.87	98.77	72.91	77.22	87.61
867	KIAA1522	NC_030809.1	14810639..14839162	18.53	10.66	8.55	15.82	21.29	20.3	38.4	16.56	3.26	2.86	8.35	1.76	6.99	4.83	2.8
868	YARS	NC_030809.1	complement(14839442..14870803)	734.87	845.55	860.86	1023.28	713.46	854.17	658.07	790.48	1290.51	814.24	714.93	878.35	589.25	1069.44	1220
869	S100PBP	NC_030809.1	14870994..14904464	1139.36	1258.19	1300.45	1198.83	1247.96	1297.8	1041.13	1424.19	999.47	1131.74	1314.61	1113.81	1082.61	785.67	1099.77
870	FNDC5	NC_030809.1	complement(14907902..14915966)	0.77	2.13	0	3.16	4.73	2.26	4.46	5.52	1.63	0.95	0	0.88	0	1.93	1.86
871	HPCA	NC_030809.1	14931533..14940116	10.81	10.66	17.1	17.4	8.67	12.78	14.29	11.04	17.12	10.49	5.01	29.1	20.97	13.51	17.71
872	TMEM54	NC_030809.1	complement(14939672..14946392)	19.3	25.59	9.77	12.65	12.61	19.55	76.79	13.25	57.07	71.51	25.06	167.56	54.93	125.48	41.01
873	RNF19B	NC_030809.1	complement(14986409..15009043)	1282.17	1127.04	1554.43	1814.06	1340.19	1242.91	1533.12	1287.29	3229.94	2695.38	2809.62	2891.66	5881.47	3408.1	1838.85
874	AK2	NC_030809.1	complement(15050022..15073060)	1429.61	1577.01	1774.23	1894.72	1291.32	1679.02	1240.25	1288.4	2140.8	1781.99	1543.45	1802.55	1912.55	2411.06	2373.83
875	AZIN2	NC_030809.1	15126549..15166535	9.26	9.6	7.33	3.16	12.61	8.27	16.97	7.73	2.45	2.86	1.67	0.88	1	0.97	0
876	TRIM62	NC_030809.1	complement(15187007..15224856)	308.77	276.16	264.97	246.73	309.82	303.77	329.48	243.99	231.53	283.17	252.23	269.85	274.65	369.67	308.49
877	ZNF362	NC_030809.1	15292719..15332770	221.54	286.83	247.88	185.04	175.01	224.07	261.62	253.93	208.7	225.97	210.47	231.05	203.74	209.45	255.37
878	A3GALT2	NC_030809.1	complement(15337969..15348957)	203.02	161.01	101.35	117.04	211.28	100	250.91	96.05	158.97	165.9	135.3	344.81	119.85	242.26	127.69
879	PHC2	NC_030809.1	complement(15349083..15472824)	3286.87	2387.37	2741.32	2612.76	2706.4	2748.23	4055.59	2721.42	2805.21	2682.04	2482.22	3687.11	3052.09	4309.59	2380.35
880	LOC108637496	NC_030809.1	15503748..15504257	6270.36	6301.63	7382.63	7257.83	5575.99	6358.91	5341.38	6557.91	7084.35	6740.84	7683.85	7799.29	6624.52	5978.42	6591.16
881	EIF4E2	NC_030809.1	complement(15520826..15551162)	1263.64	1160.1	1152.7	1233.63	1154.93	1149.67	1177.75	1122.79	1109.53	1154.62	1060.71	1218.75	1183.48	1320.39	1345.82
882	CHRND	NC_030809.1	complement(15564258..15571412)	3.09	1.07	1.22	0	8.67	2.26	1.79	2.21	0.82	0	0	1.76	3	0	0
883	PRSS56	NC_030809.1	complement(15571596..15577152)	3.09	0	2.44	0	5.52	0.75	2.68	5.52	0	0.95	0	0	2	0	0
884	DIS3L2	NC_030809.1	complement(15749236..16107599)	342.74	372.13	344.34	396.97	366.58	387.99	376.81	463.69	373.38	364.22	427.62	368.62	547.3	471.98	410.08
885	NPPC	NC_030809.1	16144029..16148670	4.63	12.8	17.1	36.38	11.04	17.29	5.36	22.08	13.86	4.77	15.03	5.29	34.96	5.79	0
886	COPS7B	NC_030809.1	complement(16210787..16236131)	486.31	510.74	614.2	586.76	478.53	612.06	466.99	599.49	570.66	503.42	567.94	522.95	703.1	468.12	465.07
887	PDE6D	NC_030809.1	16236483..16290580	345.82	313.48	272.3	319.48	363.43	355.65	387.52	335.62	273.1	338.47	314.04	323.65	389.5	402.49	352.3
888	PTMA	NC_030809.1	complement(16306356..16311598)	12841.8	15082.3	16986.4	17275.5	12469.3	14660.8	10930.1	12298.8	13950.2	14719.2	14145	15730.9	13134.2	13286.9	15569.2
889	LOC108637527	NC_030809.1	complement(16323786..16326854)	56.35	72.51	64.72	53.77	47.3	33.84	32.14	50.79	42.39	49.58	53.45	77.6	62.92	68.53	69.9
890	LOC106503414	NC_030809.1	complement(16374806..16384846)	3.09	6.4	12.21	7.91	7.88	9.77	7.14	0	15.49	16.21	5.01	10.58	14.98	30.89	27.96
891	NMUR1	NC_030809.1	16429187..16437926	3.09	7.46	4.88	1.58	3.15	2.26	2.68	5.52	4.89	2.86	3.34	5.29	6.99	0.97	0.93
892	LOC102176474	NC_030809.1	16452632..16459268	77.19	93.83	107.45	98.06	98.54	123.31	82.15	103.78	116.58	99.16	135.3	119.93	172.78	103.28	143.53
893	NCL	NC_030809.1	16487370..16497228	8180.11	9017.41	9617.21	10776.8	6593.75	9016.91	5477.1	7331.83	6464.78	6694.12	6050.2	7633.49	7244.72	5915.68	6324.61
894	B3GNT7	NC_030809.1	complement(16544472..16549098)	107.3	100.23	62.27	98.06	77.26	136.85	59.82	123.65	89.68	76.28	51.78	77.6	57.93	70.46	96
895	ARMC9	NC_030809.1	complement(16579176..16761996)	30.88	28.79	23.2	30.05	26.8	41.36	28.57	44.16	19.57	31.46	16.7	29.1	24.97	21.23	20.5
896	PSMD1	NC_030809.1	complement(16782175..16865843)	2088.83	1873.43	1891.45	1916.86	1937.76	2330.92	2254.59	1985.04	1760.08	1948.84	1799.02	1980.69	2407.92	2234.43	1856.56
897	C2H2orf72	NC_030809.1	complement(16874291..16884102)	24.7	15.99	19.54	36.38	33.11	32.33	10.71	37.54	69.29	61.02	23.39	59.97	20.97	79.15	94.13
898	LOC102187635	NC_030809.1	complement(16906828..16930644)	18.53	4.27	15.87	4.74	5.52	21.05	24.11	12.14	13.04	7.63	11.69	14.11	19.97	12.55	14.91
899	GPR55	NC_030809.1	17012406..17013648	36.28	33.05	23.2	20.56	34.69	28.57	15.18	18.77	15.49	42.9	36.75	22.93	14.98	11.58	27.96
900	ITM2C	NC_030809.1	complement(17046174..17060341)	3714.51	3452.57	3638.81	3895.41	3743.08	4040.77	3191.26	3967.87	5559.87	3856.68	4269.55	4161.56	4768.89	5576.9	5845.56
901	CAB39	NC_030809.1	complement(17092152..17190120)	5418.16	4504.97	4509.44	4630.84	6410.07	5272.4	6298.58	4212.96	4011.75	4924.53	4120.88	4238.28	4627.08	4761.31	4398.15
902	LOC102186814	NC_030809.1	complement(17267787..17360966)	6493.45	8724.18	19081.8	17318.2	11837.9	12086.2	13328.5	12864.1	10635.5	9701.28	19316.5	8127.34	18894.8	8160.72	5755.15
903	LOC102175070	NC_030809.1	complement(17380518..17405017)	863.79	1001.22	1553.21	1734.98	1402.47	1636.91	1023.27	1684.74	1456.82	1331.01	1383.09	1573.26	2011.42	1351.27	1310.4
904	SP140	NC_030809.1	complement(17416819..17496056)	5461.38	6180.07	9872.41	9430.91	7530.31	8664.27	6956.65	8958.06	8710.74	7754.35	11155	8876.93	11861.8	7592.22	6081.35
905	SP110	NC_030809.1	17496060..17548527	2593.68	3297.96	7214.13	6160.22	4681.22	4797.19	4425.26	5409.72	4725.08	3557.3	5873.14	4201.24	6885.18	3923.52	3029.03
906	LOC108633292	NC_030809.1	complement(17562670..17568011)	296.42	373.19	440.81	515.59	520.31	301.52	402.7	406.28	539.68	628.32	364.15	564.4	411.47	765.4	1179.92
907	LOC102173137	NC_030809.1	complement(17573500..17579663)	18.53	27.72	21.98	28.47	22.07	20.3	16.07	22.08	42.39	46.72	11.69	51.15	15.98	71.42	129.55
908	SLC16A14	NC_030809.1	17618698..17652976	12.35	19.19	15.87	14.23	9.46	18.8	12.5	12.14	61.96	49.58	18.37	89.95	18.98	215.24	140.73
909	LOC102186538	NC_030809.1	complement(17661331..17680379)	1.54	1.07	0	1.58	3.94	3.01	4.46	4.42	0.82	0.95	6.68	3.53	0	1.93	1.86
910	TRIP12	NC_030809.1	17763215..17916591	4464.83	4165.9	4212.72	4200.65	4708.81	4445.3	4703.84	4021.96	4269.36	4527.9	4239.48	4225.94	4690	4947.59	4478.3
911	DNER	NC_030809.1	17954670..18337631	11.58	14.93	20.76	26.89	12.61	10.53	4.46	14.35	13.04	21.93	30.07	32.63	18.98	18.34	21.44
912	PID1	NC_030809.1	18423986..18695839	28.56	13.86	30.53	22.14	11.04	14.29	25	20.98	8.97	14.3	18.37	14.99	15.98	13.51	11.18
913	LOC102185963	NC_030809.1	complement(19211573..19223273)	34.74	29.86	32.97	25.31	25.23	24.81	33.04	25.39	38.32	45.77	35.08	35.27	21.97	39.57	44.74
914	SPHKAP	NC_030809.1	19431187..19624384	6.18	6.4	3.66	6.33	3.15	3.01	5.36	7.73	4.08	5.72	8.35	0.88	3.99	4.83	2.8
915	CCL20	NC_030809.1	complement(19751808..19755322)	72.56	36.25	20.76	33.21	44.15	12.78	40.18	38.64	105.98	89.62	88.53	375.68	82.89	147.67	73.63
916	LOC108638522	NC_030809.1	complement(19979336..19994148)	27.79	12.8	23.2	36.38	48.09	26.32	13.39	37.54	30.16	21.93	38.42	33.51	15.98	15.44	25.16
917	AGFG1	NC_030809.1	complement(20029971..20109982)	3140.2	2777.62	2806.04	2630.15	2993.36	2727.18	2896.6	2341.64	2670.7	2524.72	2158.16	2327.26	2257.11	2637.88	2317.9
918	TM4SF20	NC_030809.1	20199138..20209977	3.86	3.2	2.44	7.91	12.61	5.26	5.36	3.31	0.82	2.86	5.01	3.53	1	3.86	5.59
919	MFF	NC_030809.1	complement(20213968..20242186)	1265.96	1188.89	1078.21	1183.02	982.28	1106.06	954.52	1039.99	1303.55	1194.66	1571.85	1321.93	928.81	1042.41	1233.98
920	COL4A3	NC_030809.1	complement(20247991..20407244)	8.49	6.4	12.21	9.49	3.94	9.02	15.18	9.94	4.89	21.93	10.02	21.16	8.99	11.58	12.12
921	COL4A4	NC_030809.1	20407279..20553616	24.7	87.43	20.76	23.72	14.98	274.45	14.29	22.08	115.76	10.49	18.37	103.18	192.75	229.72	108.11
922	RHBDD1	NC_030809.1	complement(20562267..20699992)	668.49	676.01	857.2	722.78	700.05	724.09	767.01	706.58	979.91	808.52	930.41	760.17	946.79	1037.58	863.04
923	IRS1	NC_030809.1	20731947..20796443	33.96	14.93	12.21	6.33	31.53	17.29	22.32	16.56	12.23	12.39	20.04	30.87	10.99	20.27	10.25
924	NYAP2	NC_030809.1	complement(21958513..22214193)	15.44	9.6	19.54	12.65	18.13	11.28	46.43	17.66	4.89	5.72	10.02	6.17	6.99	2.9	2.8
925	DOCK10	NC_030809.1	22584024..22892381	7393.52	7468.12	7491.31	6517.65	8794.03	6237.1	8349.59	7442.23	5171.82	6637.87	6614.8	5388.24	5757.63	4709.19	3312.36
926	CUL3	NC_030809.1	23058914..23166469	1645.75	1746.54	1677.76	1662.23	1516	1508.33	1470.62	1461.73	1252.19	1493.09	1580.2	1576.79	1301.33	1275.02	1386.83
927	SERPINE2	NC_030809.1	23610071..23678888	333.47	476.62	338.24	379.58	648.81	300.76	389.31	450.44	151.63	235.5	131.96	298.07	116.85	88.8	193.86
928	MRPL44	NC_030809.1	complement(23689080..23697364)	453.12	407.31	407.84	495.03	409.15	492.5	393.77	411.8	425.55	430	419.27	487.68	627.2	559.81	481.85
929	WDFY1	NC_030809.1	23703425..23759250	1894.31	1772.13	1747.36	1749.22	2066.26	2069.26	2436.75	1582.07	1931.28	1716.2	2133.1	1679.97	2475.83	2959.29	2035.51
930	AP1S3	NC_030809.1	23795518..23864915	337.33	349.74	492.09	468.14	490.35	436.86	359.84	369.85	267.4	320.36	379.18	326.29	386.51	236.47	248.85
931	LOC102184014	NC_030809.1	23880848..23909050	6.18	117.29	167.29	61.68	11.04	90.98	61.61	69.55	56.25	3.81	88.53	5.29	51.93	41.5	70.83
932	LOC102186535	NC_030809.1	complement(23954180..23954625)	4.63	3.2	6.11	1.58	2.37	3.01	1.79	3.31	3.26	1.91	5.01	7.05	2	1.93	3.73
933	SCG2	NC_030809.1	23997752..24003458	37.05	67.17	89.14	61.68	119.04	30.08	107.15	81.7	28.53	23.84	51.78	3.53	10.99	5.79	37.28
934	ACSL3	NC_030809.1	complement(24698395..24768562)	252.42	304.95	288.17	260.96	312.97	268.43	275.91	225.22	215.22	182.11	203.79	268.09	151.81	279.91	274.94
935	LOC102184853	NC_030809.1	complement(24958608..24960429)	17.75	19.19	8.55	18.98	18.92	18.8	12.5	6.62	26.9	30.51	15.03	22.05	30.96	38.61	27.96
936	FARSB	NC_030809.1	24983032..25052671	650.73	695.21	692.35	727.52	550.27	630.85	500.03	565.26	595.93	604.48	604.69	731.95	511.35	693.98	610.47
937	SGPP2	NC_030809.1	complement(25059487..25214585)	33.96	27.72	31.75	23.72	31.53	22.56	17.86	16.56	17.94	13.35	23.39	13.23	20.97	13.51	12.12
938	STK11IP	NC_030809.1	complement(28284111..28299670)	375.93	379.59	390.74	360.6	327.16	391.75	409.85	353.29	496.48	474.81	360.81	401.25	457.41	529.89	551.75
939	OBSL1	NC_030809.1	28318015..28340647	33.19	27.72	25.64	15.82	24.44	25.56	36.61	28.7	69.29	62.93	21.72	68.79	26.97	102.31	54.06
940	TMEM198	NC_030809.1	complement(28340781..28347068)	16.21	17.06	18.32	31.63	32.32	21.81	18.75	16.56	23.64	21.93	31.74	16.76	20.97	23.16	15.84
941	CHPF	NC_030809.1	28347081..28352478	316.49	348.67	299.16	309.99	273.56	280.46	299.12	290.36	291.85	323.22	415.93	354.51	368.53	273.15	293.58
942	ASIC4	NC_030809.1	complement(28352640..28377005)	60.21	76.77	63.5	58.52	93.81	53.39	81.25	96.05	39.13	52.44	18.37	46.74	12.98	12.55	30.76
943	GMPPA	NC_030809.1	complement(28382699..28390013)	649.19	793.3	732.65	754.41	768.64	863.95	740.22	893.16	922.03	979.19	998.9	872.17	743.05	947.82	956.24
944	SPEG	NC_030809.1	complement(28395199..28453658)	253.96	244.17	199.04	287.85	363.43	139.1	298.23	365.43	118.21	210.71	58.46	223.11	49.94	27.99	109.04
945	DNPEP	NC_030809.1	28497822..28507542	599.02	566.19	754.63	825.58	717.4	679.73	728.61	616.05	903.28	774.2	613.04	697.56	875.88	1081.02	826.69
946	LOC102180443	NC_030809.1	complement(28546406..28548116)	1664.27	1851.04	3361.63	3159.98	1624.79	1420.36	2088.51	1465.04	1767.42	1727.64	2457.16	1706.42	1749.76	1275.99	1658.97
947	DNAJB2	NC_030809.1	complement(28577805..28585359)	491.72	491.55	398.07	427.02	539.23	503.03	431.27	618.25	506.26	540.6	526.18	557.34	632.19	431.44	483.71
948	LOC102177846	NC_030809.1	28609593..28613385	1077.61	1136.64	984.19	1064.4	815.15	994.78	903.62	915.24	963.6	1130.78	933.76	1196.7	857.9	1054.96	1026.14
949	STK16	NC_030809.1	complement(28614815..28618216)	491.72	476.62	531.17	542.48	557.36	654.16	576.82	497.92	686.42	618.78	554.57	588.21	638.18	753.82	785.68
950	GLB1L	NC_030809.1	28618269..28626317	75.65	88.5	80.59	98.06	99.33	109.78	59.82	107.09	175.27	121.09	96.88	127.87	129.83	183.39	204.11
951	ANKZF1	NC_030809.1	complement(28626274..28632758)	333.47	396.65	334.58	378	305.09	345.13	303.59	406.28	420.66	368.98	293.99	380.09	297.62	367.74	406.36
952	ATG9A	NC_030809.1	28632935..28642413	362.03	356.13	255.21	264.12	361.06	256.4	298.23	383.1	280.44	288.89	237.2	300.72	289.63	298.25	383.06
953	ABCB6	NC_030809.1	28642954..28650581	320.35	329.48	310.15	297.34	415.46	460.92	350.02	317.96	513.6	382.33	410.92	386.26	319.59	589.73	498.62
954	ZFAND2B	NC_030809.1	complement(28650686..28653557)	335.79	323.08	329.69	324.22	387.08	341.37	366.09	400.76	383.97	333.71	275.62	335.99	314.6	360.98	348.57
955	LOC108637653	NC_030809.1	28653620..28662042	7.72	10.66	4.88	4.74	4.73	6.02	6.25	6.62	4.89	4.77	5.01	6.17	2	1.93	4.66
956	FAM134A	NC_030809.1	complement(28677118..28683194)	2969.6	2712.58	2442.15	2535.26	2978.38	2740.72	3093.93	2495.1	2680.48	2492.3	2108.05	2226.73	2452.86	2864.7	2647.84
957	CNPPD1	NC_030809.1	28684033..28688225	662.31	534.2	475	479.22	609.39	461.67	654.5	593.97	593.49	544.42	477.74	499.14	563.28	715.21	717.65
958	SLC23A3	NC_030809.1	28690686..28697002	4.63	6.4	3.66	3.16	9.46	3.01	3.57	8.83	3.26	5.72	3.34	4.41	1	1.93	3.73
959	NHEJ1	NC_030809.1	28697920..28788353	145.89	140.75	147.75	151.83	158.46	147.37	143.76	138	127.99	102.02	115.26	95.24	105.86	114.86	105.32
960	WNT10A	NC_030809.1	complement(28944027..28957603)	34.74	31.99	18.32	20.56	28.38	24.81	13.39	25.39	18.75	35.28	48.44	37.04	31.96	12.55	19.57
961	LOC102172108	NC_030809.1	28955944..28964668	33.19	27.72	18.32	14.23	18.92	12.78	7.14	12.14	28.53	28.6	23.39	26.46	11.98	9.65	22.37
962	PRKAG3	NC_030809.1	29002647..29011842	4.63	2.13	0	1.58	4.73	6.77	4.46	4.42	1.63	0.95	1.67	0	5.99	0	0
963	LOC102177672	NC_030809.1	complement(29014705..29055252)	262.46	182.33	125.77	366.92	282.23	280.46	374.13	104.88	66.03	48.63	75.17	41.45	217.72	65.63	38.21
964	TTLL4	NC_030809.1	complement(29096859..29129985)	495.58	521.4	466.45	564.62	547.11	539.12	547.35	483.56	463.05	457.65	529.52	387.14	709.09	491.28	430.59
965	STK36	NC_030809.1	complement(29137167..29169019)	35.51	29.86	32.97	22.14	44.94	47.37	43.75	45.27	39.13	28.6	31.74	24.69	63.92	40.54	82.95
966	RNF25	NC_030809.1	29168753..29177227	337.33	356.13	294.28	347.95	376.83	343.62	376.81	414.01	297.56	325.12	342.43	343.05	393.5	340.71	324.34
967	LOC102169634	NC_030809.1	complement(29177678..29181629)	267.86	252.7	251.54	283.1	268.83	249.63	205.37	228.53	204.62	210.71	162.03	226.64	148.81	249.02	273.08
968	ZNF142	NC_030809.1	29181662..29200986	1025.12	985.23	956.1	922.06	1053.23	1101.55	1008.99	1151.5	1071.21	1064.04	1040.66	991.23	1158.52	1289.5	975.81
969	PLCD4	NC_030809.1	complement(29201683..29226845)	48.63	36.25	46.4	42.7	63.07	60.9	39.29	51.89	57.07	44.81	73.5	29.1	85.89	32.82	46.6
970	CNOT9	NC_030809.1	complement(29236320..29267680)	1601.75	1805.19	1677.76	1932.68	1660.26	1645.18	1410.8	1587.59	1632.91	1639.92	1459.93	1802.55	1722.79	1722.87	1619.83
971	USP37	NC_030809.1	29267867..29357349	1197.26	1207.01	1130.72	1260.51	1230.61	1172.23	1109.89	1107.34	1279.1	1255.68	1307.93	1248.73	1318.31	1215.18	1076.47
972	CTDSP1	NC_030809.1	complement(29390624..29397857)	1185.68	1125.98	923.13	952.11	1323.64	968.46	1301.86	1112.86	1179.64	1249.96	875.29	1020.33	1016.7	1364.79	1388.69
973	SLC11A1	NC_030809.1	complement(29401519..29412318)	423.02	252.7	233.23	173.97	483.26	433.85	344.66	264.97	669.3	639.76	225.5	181.67	401.49	899.56	967.42
974	LOC102191473	NC_030809.1	complement(29420179..29420513)	1729.12	1986.45	2315.16	2302.77	1616.12	1838.42	1563.48	1954.12	1852.2	1908.79	2067.96	2403.99	1433.17	1529.83	1818.35
975	LOC102176279	NC_030809.1	complement(29421847..29427423)	0.77	2.13	1.22	0	0.79	0	0	0	2.45	0.95	1.67	1.76	2	6.76	4.66
976	PNKD	NC_030809.1	complement(29434832..29503576)	197.61	200.46	144.09	150.25	150.57	155.65	171.44	163.4	732.89	727.48	287.31	754	253.68	1882.13	1621.69
977	AAMP	NC_030809.1	29503855..29508830	954.87	914.86	959.77	1054.91	920.79	975.98	998.27	930.69	1222.85	1180.36	1070.73	1228.45	1347.28	1410.15	1583.48
978	GPBAR1	NC_030809.1	complement(29509125..29512597)	37.82	52.25	64.72	107.55	59.91	55.64	58.04	61.83	300.82	204.99	223.83	127.87	271.65	336.85	416.61
979	ARPC2	NC_030809.1	complement(29517758..29545345)	3948.41	3525.07	3296.91	3237.48	4194.02	3261.79	4095.77	3444.56	3918.81	4427.79	3691.59	3511.62	2975.19	4148.41	3974.08
980	LOC102189912	NC_030809.1	29555582..29556037	174.46	158.87	152.63	161.32	186.05	169.18	164.3	150.15	218.48	236.45	180.4	174.61	198.75	297.28	260.96
981	CXCR1	NC_030809.1	29583815..29588627	8.49	6.4	8.55	0	26.8	1.5	8.04	6.62	3.26	2.86	1.67	1.76	4.99	10.62	54.06
982	CXCR2	NC_030809.1	complement(29608446..29626660)	146.67	88.5	126.99	28.47	112.73	68.42	224.12	92.74	97.01	91.53	136.97	57.32	68.91	64.67	297.31
983	RUFY4	NC_030809.1	complement(29628141..29649654)	3.09	5.33	3.66	0	8.67	3.76	6.25	2.21	4.89	2.86	1.67	1.76	1	2.9	14.91
984	TNS1	NC_030809.1	29685474..29896787	164.42	111.96	34.19	33.21	142.69	76.69	119.65	225.22	10.6	17.16	16.7	16.76	11.98	34.75	109.04
985	IGFBP2	NC_030809.1	complement(31149536..31178739)	0.77	1.07	2.44	0	0	0	0.89	1.1	3.26	2.86	11.69	0.88	2	1.93	0.93
986	RPL37A	NC_030809.1	complement(31290237..31308586)	490.95	552.33	598.33	586.76	440.69	460.17	400.92	550.91	485.06	458.61	492.77	507.08	369.53	404.42	452.02
987	SMARCAL1	NC_030809.1	complement(31319507..31373280)	319.58	357.2	271.08	292.59	424.13	281.97	283.94	364.33	277.99	312.73	312.37	284.85	238.69	332.99	306.63
988	XRCC5	NC_030809.1	complement(31583822..31669532)	400.63	462.76	468.89	520.34	443.84	447.39	344.66	552.01	433.7	409.03	469.38	405.66	576.26	353.26	406.36
989	TMEM169	NC_030809.1	complement(31677357..31690805)	3.86	8.53	13.43	3.16	14.19	14.29	8.04	5.52	7.34	5.72	11.69	8.82	15.98	2.9	7.46
990	PECR	NC_030809.1	31690892..31741319	57.12	70.37	32.97	53.77	54.4	60.9	50.9	56.31	56.25	63.88	53.45	49.38	56.93	62.74	73.63
991	MREG	NC_030809.1	31771936..31841398	968.77	883.93	866.96	1026.44	905.02	1094.78	1035.77	651.37	1231.81	1187.99	1097.45	997.4	2162.23	2504.68	1288.97
992	FN1	NC_030809.1	32406990..32476380	174.46	93.83	139.2	58.52	59.91	81.21	308.95	124.75	1256.27	292.71	207.13	244.28	51.93	139.95	215.29
993	ATIC	NC_030809.1	complement(32485343..32512466)	870.73	1000.16	1014.72	1159.29	984.65	1057.94	918.8	1137.15	975.83	789.45	708.25	821.02	817.95	882.19	835.08
994	ABCA12	NC_030809.1	32634377..32843452	12.35	2.13	3.66	4.74	3.94	4.51	7.14	7.73	4.08	4.77	8.35	1.76	8.99	1.93	3.73
995	BARD1	NC_030809.1	32994477..33081343	145.89	182.33	196.59	204.02	151.36	199.26	115.19	179.96	183.43	155.41	223.83	231.93	183.76	168.91	177.08
996	LOC102181821	NC_030809.1	complement(33419819..34507880)	117.33	165.27	189.27	140.76	136.38	185.72	134.83	200.93	123.92	159.22	115.26	137.57	185.76	114.86	124.89
997	IKZF2	NC_030809.1	34655035..34834715	892.35	835.95	1070.88	751.25	758.39	613.56	640.22	792.69	782.62	607.34	945.45	646.41	643.18	436.27	630.04
998	LOC108637734	NC_030809.1	34891596..34912574	40.14	27.72	37.85	26.89	43.36	17.29	25.89	16.56	18.75	30.51	40.09	30.87	33.96	19.3	23.3
999	ERBB4	NC_030809.1	35345195..36642350	43.23	85.3	145.31	132.85	115.1	427.84	100.01	325.69	147.56	61.97	452.68	91.71	771.01	120.65	67.1
1000	LOC102173243	NC_030809.1	37329494..37336712	15.44	11.73	15.87	7.91	10.25	6.02	15.18	4.42	16.3	20.02	6.68	9.7	13.98	9.65	13.98
1001	LANCL1	NC_030809.1	37623569..37671920	1274.45	1706.02	1499.48	1436.07	1326.79	1413.59	1275.07	1504.79	1279.1	1285.24	1428.19	1366.9	1367.25	1184.29	1413.86
1002	ACADL	NC_030809.1	37842579..37887024	27.02	29.86	30.53	17.4	52.82	27.07	17.86	37.54	46.47	38.14	35.08	37.92	17.98	74.32	55.92
1003	KANSL1L	NC_030809.1	37898251..38032544	417.61	398.78	510.41	555.13	489.56	460.92	489.31	565.26	410.06	433.82	608.03	408.31	482.38	318.51	399.83
1004	RPE	NC_030809.1	complement(38025649..38055619)	513.33	569.39	610.54	779.71	553.42	714.32	543.78	603.9	675.83	656.92	831.86	646.41	808.96	705.56	724.17
1005	UNC80	NC_030809.1	complement(38057219..38272802)	7.72	1.07	2.44	6.33	5.52	8.27	5.36	6.62	8.15	4.77	3.34	5.29	3	6.76	5.59
1006	MAP2	NC_030809.1	complement(38304673..38603165)	37.05	30.92	64.72	26.89	33.11	45.11	37.5	55.2	30.98	25.74	35.08	15.87	40.95	47.29	45.67
1007	PTH2R	NC_030809.1	complement(39142168..39237314)	3.86	2.13	8.55	3.16	3.94	2.26	3.57	3.31	1.63	3.81	6.68	6.17	5.99	0	1.86
1008	LOC102176278	NC_030809.1	39251047..39267781	15.44	12.8	15.87	7.91	13.4	9.77	16.07	11.04	9.78	17.16	8.35	10.58	7.99	9.65	13.05
1009	PIKFYVE	NC_030809.1	complement(39295486..39376125)	1785.47	1877.69	3009.96	2669.69	2144.31	2648.23	2308.17	2554.71	1867.69	1819.17	2777.88	1477.14	2777.44	1750.86	1922.73
1010	IDH1	NC_030809.1	39392049..39412164	674.66	717.6	586.12	697.47	899.51	974.48	823.26	598.38	1110.34	939.14	557.91	746.06	742.05	1645.66	1934.85
1011	PLEKHM3	NC_030809.1	39616310..39830093	1963.78	1877.69	1799.87	1568.92	1527.82	2051.96	1485.8	1991.66	2102.48	2079.46	3279	1832.53	1642.9	1560.72	2303.92
1012	FZD5	NC_030809.1	39885196..39892037	312.63	268.7	158.74	197.7	162.4	166.92	226.8	156.77	276.36	361.35	417.6	419.77	89.88	213.31	313.15
1013	CCNYL1	NC_030809.1	complement(39895052..39932594)	1868.84	1463.98	1494.6	1407.6	2336.67	1791.8	2267.1	1572.13	1172.3	1443.51	1236.1	1100.58	1337.29	1549.14	1131.46
1014	LOC102186533	NC_030809.1	complement(39967881..40010127)	101.12	83.17	68.38	69.59	104.06	44.36	81.25	62.93	52.17	51.49	38.42	43.21	25.97	85.9	63.38
1015	METTL21A	NC_030809.1	40010211..40064037	405.26	435.04	394.41	347.95	355.55	403.78	366.09	421.74	380.71	463.37	506.13	488.56	428.45	453.64	437.11
1016	CREB1	NC_030809.1	complement(40028006..40084533)	657.68	560.86	612.98	616.81	592.05	533.86	578.6	616.05	498.11	690.29	750.01	574.1	492.37	571.4	499.56
1017	LOC102185515	NC_030809.1	40090768..40099678	399.86	471.29	525.06	540.9	652.75	751.91	545.57	422.84	742.68	340.38	883.64	457.69	888.86	461.36	745.61
1018	KLF7	NC_030809.1	40458477..40562051	822.87	851.95	538.5	803.44	768.64	580.48	529.49	590.65	568.22	619.74	354.13	414.48	338.57	553.06	617.92
1019	FASTKD2	NC_030809.1	complement(40838834..40856737)	548.84	647.22	754.63	588.34	514	640.63	478.6	489.08	571.48	471	592.99	557.34	510.35	535.68	523.79
1020	MDH1B	NC_030809.1	40856906..40880657	14.67	14.93	13.43	14.23	9.46	15.79	16.07	20.98	17.94	8.58	1.67	25.57	12.98	15.44	21.44
1021	ADAM23	NC_030809.1	complement(41016764..41207167)	4.63	4.27	3.66	9.49	6.31	5.26	7.14	3.31	6.52	1.91	3.34	3.53	2	4.83	4.66
1022	ZDBF2	NC_030809.1	complement(41304927..41315247)	13.12	15.99	17.1	17.4	6.31	12.03	7.14	15.46	82.34	43.86	121.94	118.17	35.95	27.03	34.48
1023	EEF1B2	NC_030809.1	complement(41428132..41431033)	1441.19	1402.14	1487.27	1518.31	1171.49	1244.41	938.45	1195.66	1285.62	1198.48	1159.26	1403.06	899.85	1143.76	1322.52
1024	NDUFS1	NC_030809.1	41431514..41464964	1204.98	1188.89	1080.65	1168.78	1019.34	1139.9	913.45	920.76	1085.07	1164.15	1092.44	1194.06	1196.47	1320.39	1337.43
1025	INO80D	NC_030809.1	41497879..41557335	267.86	253.77	267.42	316.31	199.45	275.2	257.16	291.46	212.78	226.92	315.71	209	331.58	229.72	188.27
1026	NRP2	NC_030809.1	complement(41762586..41882425)	7311.69	5432.62	4156.55	5040.47	7209.45	4400.18	7537.04	3249.15	2775.04	4556.5	1553.47	2429.56	4468.28	5527.67	2179.97
1027	PARD3B	NC_030809.1	complement(41956991..43118911)	91.09	98.1	86.7	71.17	125.35	78.95	184.83	83.91	59.51	125.85	56.79	94.36	64.92	60.81	39.14
1028	ICOS	NC_030809.1	complement(43742923..43767248)	1670.45	1906.48	2219.92	1576.83	2412.35	1212.08	1626.88	2203.63	1194.31	1818.22	1495.01	3178.27	871.88	712.31	795
1029	CTLA4	NC_030809.1	complement(43834650..43898636)	664.63	517.14	510.41	528.24	502.18	613.56	784.87	504.54	440.22	663.6	1155.92	1333.39	940.8	782.77	565.73
1030	CD28	NC_030809.1	complement(43971113..44007195)	368.98	458.49	275.96	200.86	526.62	231.59	315.2	310.23	161.42	114.41	247.22	233.7	176.77	112.93	193.86
1031	RAPH1	NC_030809.1	44165839..44269635	2265.61	1526.89	1119.73	936.29	2525.08	1352.69	2459.96	1439.65	988.87	1538.86	1319.62	1668.5	754.03	1346.45	885.41
1032	ABI2	NC_030809.1	complement(44270238..44375595)	271.72	332.67	217.35	275.19	354.76	199.26	311.63	372.06	108.43	214.52	86.86	216.94	67.91	131.27	137.01
1033	LOC102176567	NC_030809.1	complement(44390930..44434022)	624.49	447.83	398.07	502.94	581.01	478.97	578.6	421.74	517.67	505.32	407.58	461.22	375.52	640.89	568.53
1034	NBEAL1	NC_030809.1	complement(44445261..44596606)	236.21	166.34	183.16	183.46	167.92	166.92	181.26	157.88	123.1	168.76	195.44	129.64	153.8	139.95	171.49
1035	CARF	NC_030809.1	complement(44630924..44682273)	304.91	287.89	289.4	317.9	286.17	339.11	300.02	426.15	279.62	311.78	405.91	245.16	381.51	285.7	287.06
1036	WDR12	NC_030809.1	44682367..44708633	588.21	577.92	626.41	710.13	498.24	538.37	442.88	535.45	382.34	473.86	489.43	515.9	446.43	403.45	373.74
1037	ICA1L	NC_030809.1	44715754..44771738	7.72	6.4	13.43	9.49	15.77	7.52	13.39	12.14	5.71	6.67	23.39	14.11	5.99	6.76	8.39
1038	FAM117B	NC_030809.1	complement(44772823..44849910)	305.68	318.81	417.61	325.8	331.89	299.26	314.3	361.02	285.33	245.99	402.57	295.43	262.66	183.39	262.83
1039	BMPR2	NC_030809.1	complement(44895151..45051641)	1318.45	857.28	1004.95	1031.18	1371.73	1185.01	1616.16	869.97	1094.85	1166.06	1279.53	947.13	1736.78	1621.53	1105.36
1040	NOP58	NC_030809.1	complement(45107319..45130755)	1529.19	1756.14	1864.59	1923.19	1362.27	1554.95	1191.14	1480.5	1177.19	1222.31	1409.82	1560.92	1261.39	1077.16	1099.77
1041	SUMO1	NC_030809.1	45153575..45181186	1306.87	1443.72	1393.25	1382.29	1408.78	1401.56	1399.19	1314.89	1161.7	1340.54	1374.74	1412.76	1247.4	1253.79	1337.43
1042	KIAA2012	NC_030809.1	complement(45181995..45313937)	22.39	13.86	29.31	14.23	10.25	12.78	11.61	23.18	17.94	14.3	6.68	18.52	26.97	20.27	18.64
1043	FZD7	NC_030809.1	complement(45350113..45354950)	17.75	8.53	10.99	4.74	25.23	14.29	23.22	8.83	4.89	5.72	6.68	7.94	3.99	3.86	5.59
1044	ALS2	NC_030809.1	45630795..45690742	577.4	573.65	570.24	613.65	690.59	791.76	828.62	690.02	565.77	472.91	527.85	459.46	596.24	587.8	494.9
1045	TMEM237	NC_030809.1	45739105..45763056	47.86	35.19	62.27	41.12	33.11	50.38	38.4	58.51	44.84	14.3	38.42	51.15	33.96	27.03	43.8
1046	ALS2CR11	NC_030809.1	45765058..45901745	6.95	29.86	12.21	12.65	17.34	11.28	10.71	15.46	19.57	10.49	6.68	21.16	4.99	8.69	8.39
1047	STRADB	NC_030809.1	complement(45907955..45941901)	133.54	180.2	344.34	314.73	254.64	210.54	154.47	245.09	263.32	275.55	267.26	287.49	204.74	159.26	185.47
1048	TRAK2	NC_030809.1	45941111..46026006	1966.87	2114.4	2663.17	2407.15	2357.16	2124.9	1909.93	2461.98	1753.56	2048	2460.5	2004.5	2261.11	1306.87	1473.51
1049	ALS2CR12	NC_030809.1	46045285..46075540	9.26	24.52	40.3	20.56	13.4	24.06	9.82	17.66	54.62	35.28	51.78	45.86	29.96	22.2	14.91
1050	CASP8	NC_030809.1	complement(46076358..46101331)	4835.35	4319.44	5367.86	4858.59	4052.11	4944.57	4927.96	4462.47	5590.85	5521.39	7313.02	7360.11	6581.57	5367.45	4855.76
1051	LOC102172107	NC_030809.1	complement(46173222..46180049)	7.72	5.33	6.11	3.16	6.31	2.26	4.46	5.52	0.82	5.72	1.67	2.65	1	1.93	0.93
1052	CFLAR	NC_030809.1	complement(46212915..46263585)	3884.34	3656.22	5067.47	4279.73	4220.03	4037.76	4397.58	3870.71	4252.24	3613.55	4710.54	3890.82	4792.86	4188.95	3489.44
1053	LOC102171826	NC_030809.1	46291809..46292760	96.49	98.1	86.7	107.55	54.4	114.29	72.33	78.39	86.41	81.04	101.89	129.64	76.9	76.25	96.93
1054	NDUFB3	NC_030809.1	complement(46294804..46305073)	602.1	665.35	605.65	623.14	510.85	594.01	543.78	544.28	539.68	565.39	618.05	658.76	517.34	650.54	696.21
1055	FAM126B	NC_030809.1	46305290..46374898	1547.71	1257.13	1644.79	1496.17	1482.88	1485.02	1384.9	1447.38	1186.98	1247.1	1505.03	1341.33	1496.08	1029.86	1040.12
1056	ORC2	NC_030809.1	46382790..46420227	1115.43	1111.05	1085.54	1224.14	1185.68	1173.73	983.09	1101.82	1030.45	1213.73	1167.61	1127.03	1060.64	1155.34	1246.1
1057	NIF3L1	NC_030809.1	complement(46422549..46441144)	530.31	661.08	599.55	676.91	598.36	544.38	532.17	600.59	637.51	655.97	586.31	552.05	613.21	540.51	688.75
1058	PPIL3	NC_030809.1	46441163..46451309	362.03	401.98	401.73	363.76	373.68	335.35	385.74	336.73	330.98	316.54	385.86	463.87	333.57	379.32	340.18
1059	CLK1	NC_030809.1	46459876..46467123	5219.77	5061.56	5261.62	5059.45	5579.94	5340.82	5042.26	6307.3	3802.24	3635.48	5139.83	3919.04	4707.97	3146.53	3913.5
1060	BZW1	NC_030809.1	complement(46490798..46503815)	6323.63	6623.64	6231.16	5809.11	5820.38	6128.07	6425.37	5489.21	6021.29	5847.47	5330.26	5557.56	4734.94	6777.6	6890.34
1061	LOC102188176	NC_030809.1	complement(46529378..46611741)	33.96	19.19	24.42	12.65	23.65	21.05	24.11	27.6	34.24	18.12	21.72	10.58	8.99	26.06	44.74
1062	SGO2	NC_030809.1	complement(46839700..46883230)	1004.28	979.9	1048.91	999.55	1013.82	1026.36	957.2	980.37	1019.04	968.7	1219.39	1117.33	1131.55	1192.98	1155.69
1063	KCTD18	NC_030809.1	46883333..46907946	509.47	545.93	518.96	520.34	540.81	506.04	575.03	616.05	397.83	423.33	511.14	450.64	501.36	439.16	415.68
1064	SPATS2L	NC_030809.1	complement(46916414..47100426)	568.14	904.19	2619.21	2467.25	1818.72	2999.37	1881.36	2620.96	1845.68	1256.64	4024	1287.53	7082.93	2138.87	663.59
1065	C2H2orf47	NC_030809.1	complement(47389766..47402771)	140.49	179.13	151.41	151.83	139.54	197.75	157.15	167.81	154.89	150.64	200.45	159.62	185.76	161.19	148.19
1066	TYW5	NC_030809.1	47402901..47423529	799.72	840.22	924.36	830.32	800.17	944.4	836.66	1020.12	865.77	763.71	1000.57	783.1	879.87	810.76	839.74
1067	C2H2orf69	NC_030809.1	complement(47426504..47441505)	379.79	422.24	454.24	491.87	402.85	444.38	380.38	380.89	339.14	407.12	591.32	425.94	356.54	384.15	399.83
1068	LOC102185228	NC_030809.1	47494302..47569814	103.44	145.01	131.88	102.8	125.35	135.34	100.01	112.61	139.4	118.23	105.24	134.04	98.87	114.86	155.65
1069	SATB2	NC_030809.1	47883914..48086899	11.58	17.06	7.33	7.91	7.1	9.02	8.04	9.94	4.89	5.72	8.35	15.87	8.99	9.65	13.05
1070	PLCL1	NC_030809.1	complement(49264011..49640328)	326.53	528.87	564.14	504.52	627.53	297.76	452.7	581.82	311.42	278.41	145.33	445.35	168.78	241.3	464.14
1071	MARS2	NC_030809.1	complement(49762492..49765473)	260.91	260.17	291.84	325.8	194.72	215.8	219.66	224.12	202.18	211.66	188.76	223.11	219.72	201.73	203.18
1072	RFTN2	NC_030809.1	49778695..49861459	35.51	25.59	45.18	50.61	28.38	29.32	19.64	20.98	13.86	31.46	18.37	17.64	32.96	14.48	30.76
1073	HSPE1	NC_030809.1	complement(49870687..49917206)	2648.48	3011.13	2775.51	3063.5	2423.39	3345.25	2573.36	2902.48	2458.74	2780.24	2784.56	3066.27	2623.64	2879.18	2905.07
1074	HSPD1	NC_030809.1	49916931..49926745	5643.56	6570.33	6496.13	7635.82	4806.56	6504.03	4199.35	4517.67	4964.75	5198.17	4257.86	5977.34	4684	5052.79	5074.79
1075	COQ10B	NC_030809.1	complement(49934957..49952057)	1535.36	1323.24	1404.24	1247.86	1415.09	1339.91	1573.31	1428.61	1072.03	1236.62	1456.59	1292.83	1335.29	1401.46	971.15
1076	SF3B1	NC_030809.1	49952116..50012319	12634.1	14337	14351.3	14311.6	13880.5	13003.5	12628.4	14364.5	11610.5	12620.7	14669.5	12097.5	11689	9486.9	11149.6
1077	ANKRD44	NC_030809.1	50084770..50398841	3222.02	3612.51	3524.03	3090.39	3151.03	3077.57	3009.1	3203.88	2708.2	3048.16	3409.29	3018.65	2576.7	2899.44	3647.88
1078	PGAP1	NC_030809.1	50454759..50533149	411.44	494.75	676.48	618.39	543.17	463.93	437.53	762.88	263.32	359.45	474.39	409.19	369.53	317.55	300.11
1079	GTF3C3	NC_030809.1	50565913..50601406	561.96	590.71	623.97	676.91	580.22	631.61	586.64	756.26	581.26	547.28	681.52	528.24	646.17	577.19	614.19
1080	CCDC150	NC_030809.1	complement(50639117..50732171)	27.02	37.32	47.62	33.21	44.15	31.58	26.79	49.68	26.09	27.65	21.72	24.69	22.97	6.76	20.5
1081	HECW2	NC_030809.1	50797310..51249295	56.35	49.05	56.17	42.7	82.78	42.11	78.58	51.89	35.05	43.86	45.1	52.91	37.95	47.29	41.94
1082	STK17B	NC_030809.1	51277336..51304286	4336.69	4479.38	5590.09	5203.37	5650.89	5060.36	4839.56	4656.78	3798.97	4049.27	5310.21	4444.64	5064.52	3279.73	3029.96
1083	DNAH7	NC_030809.1	51353552..51613819	246.24	254.84	192.93	327.39	152.94	159.41	204.48	118.13	131.25	180.2	103.56	278.67	258.67	160.22	115.57
1084	SLC39A10	NC_030809.1	complement(51612010..51722855)	1186.45	1372.28	1873.13	1782.43	1483.67	1557.96	1047.38	1499.27	1014.96	1123.16	1605.26	1180.83	1469.12	791.46	1055.03
1085	LOC102191470	NC_030809.1	complement(52374100..52376177)	112.7	116.22	108.68	140.76	93.81	126.32	141.97	94.95	123.1	119.18	130.29	141.1	120.85	134.16	118.37
1086	TMEFF2	NC_030809.1	55123568..55409768	6.18	2.13	10.99	1.58	10.25	7.52	4.46	7.73	4.89	6.67	5.01	8.82	8.99	5.79	7.46
1087	NABP1	NC_030809.1	complement(55721533..55733944)	1242.8	1570.61	2340.81	1905.79	2071.78	1375.24	1504.55	1893.4	1362.25	1401.56	2413.73	1589.14	1831.65	867.71	1170.6
1088	MYO1B	NC_030809.1	complement(56002717..56194949)	6.95	11.73	13.43	9.49	7.1	10.53	8.93	17.66	6.52	8.58	53.45	30.87	32.96	15.44	8.39
1089	STAT4	NC_030809.1	56318687..56423435	991.15	1204.88	1433.54	1409.18	986.22	953.42	669.68	1168.06	1216.32	1166.06	1605.26	1604.13	1158.52	721.97	757.72
1090	STAT1	NC_030809.1	56435120..56474504	11721.7	14412.7	22008.7	20348.5	16796.6	18810.5	15622.3	18644.8	19216.6	20842.3	21920.7	21361.6	26315.3	20025.9	19960.8
1091	GLS	NC_030809.1	complement(56477158..56567302)	7601.17	7722.96	8703.84	8015.4	7984.4	5860.39	6400.37	7155.19	5804.44	6471.97	7834.19	6950.92	6657.48	5588.48	5015.14
1092	LOC108637892	NC_030809.1	complement(56738296..56740440)	533.4	520.34	573.91	591.51	398.12	577.47	279.48	425.05	388.05	421.42	365.82	433.88	411.47	316.58	350.44
1093	GYPC	NC_030809.1	complement(57063317..57110275)	610.59	729.33	840.1	751.25	558.15	416.56	412.52	474.73	416.58	502.46	344.1	527.36	490.37	334.92	294.51
1094	CNTNAP5	NC_030809.1	complement(59089676..60179617)	23.93	17.06	21.98	17.4	20.5	12.03	19.64	15.46	10.6	25.74	21.72	16.76	19.97	15.44	12.12
1095	LOC108633416	NC_030809.1	61748813..61749992	133.54	150.34	174.61	137.6	108	147.37	127.69	136.9	155.71	187.83	162.03	236.34	130.83	248.06	201.31
1096	TSN	NC_030809.1	complement(62706184..62714066)	2091.92	2305.27	2089.26	2139.87	1938.55	2234.68	1842.07	1816.12	1814.7	1950.74	1814.06	2075.93	1720.8	2042.35	2194.88
1097	NIFK	NC_030809.1	62720633..62731005	1580.91	1575.94	1740.04	1817.23	1410.36	1535.4	1265.25	1445.17	1559.54	1512.16	1518.4	1648.22	1315.32	1690.06	1624.49
1098	CLASP1	NC_030809.1	62774930..63051739	1221.19	1162.23	1207.65	931.55	1100.54	1097.04	1160.78	1105.13	1081.81	1196.57	1057.37	1045.9	1030.68	1119.63	1059.69
1099	LOC102178117	NC_030809.1	63965550..63968437	5.4	4.27	3.66	0	2.37	3.01	1.79	5.52	5.71	2.86	11.69	0.88	7.99	0.97	2.8
1100	INHBB	NC_030809.1	complement(64024485..64030106)	36.28	40.52	14.65	9.49	66.22	8.27	8.93	34.22	7.34	13.35	46.77	9.7	20.97	2.9	9.32
1101	RALB	NC_030809.1	complement(64121207..64196644)	3040.62	2380.97	1996.46	1970.64	2809.68	1982.04	3621.64	1979.52	2957.66	3051.02	2378.65	2467.48	2384.95	4011.35	3111.98
1102	TMEM185B	NC_030809.1	64196409..64198679	524.91	537.4	531.17	551.97	450.15	470.7	614.32	422.84	544.57	520.58	464.37	553.82	542.31	650.54	501.42
1103	EPB41L5	NC_030809.1	complement(64220849..64386977)	72.56	228.18	467.67	480.8	172.65	278.21	125.9	337.83	334.24	163.04	628.07	63.49	156.8	61.77	59.65
1104	PTPN4	NC_030809.1	complement(64400697..64598850)	1624.13	1966.19	2064.84	1957.98	1598.77	1418.86	1352.76	2160.58	714.14	988.72	1331.31	1002.69	994.73	460.4	753.99
1105	TMEM177	NC_030809.1	complement(64663492..64666753)	110.39	65.04	78.15	55.35	63.86	80.45	86.61	71.76	150.82	114.41	113.59	164.91	102.87	187.25	109.98
1106	CFAP221	NC_030809.1	complement(64675985..64800586)	48.63	7.46	21.98	1.58	8.67	9.77	38.4	5.52	1.63	9.53	8.35	5.29	3	5.79	7.46
1107	DBI	NC_030809.1	complement(64935652..64940898)	137.4	149.28	212.47	230.91	152.15	143.61	108.04	150.15	83.15	151.6	188.76	164.03	97.87	72.39	83.88
1108	C2H2orf76	NC_030809.1	64937333..65032603	120.42	132.22	166.07	126.53	129.29	164.67	140.19	172.23	104.35	108.69	170.38	132.28	169.78	98.45	99.72
1109	LOC102177010	NC_030809.1	complement(65083161..65083746)	3.09	4.27	4.88	6.33	5.52	5.26	2.68	2.21	0.82	1.91	1.67	4.41	2	3.86	4.66
1110	STEAP3	NC_030809.1	complement(65085747..65137613)	1042.1	826.36	505.53	444.42	1096.59	342.12	1176.85	527.72	962.79	1361.52	537.87	3205.61	865.89	2694.82	1478.17
1111	LOC102181727	NC_030809.1	65212097..65213003	3.09	0	4.88	6.33	0	1.5	1.79	2.21	6.52	3.81	5.01	15.87	4.99	1.93	3.73
1112	C1QL2	NC_030809.1	65236017..65240282	2.32	3.2	3.66	0	2.37	0	11.61	8.83	3.26	9.53	8.35	99.65	8.99	1.93	0.93
1113	MARCO	NC_030809.1	complement(65378579..65409171)	5718.44	5529.65	7060.27	4830.12	6151.49	4053.55	9499.65	7281.05	10658.3	13434	5073.01	11216.5	7827.98	11826.5	11297.8
1114	LOC108633420	NC_030809.1	66232572..66234236	70.25	76.77	72.04	96.48	68.59	91.73	76.79	68.45	61.96	73.42	50.11	64.38	51.93	60.81	68.97
1115	INSIG2	NC_030809.1	complement(66374212..66386544)	355.09	347.6	291.84	325.8	394.96	296.25	385.74	300.29	324.46	404.26	322.39	271.62	249.68	384.15	343.91
1116	CCDC93	NC_030809.1	66492663..66600576	933.26	922.32	813.24	786.04	1219.58	860.19	1142.03	905.3	847.02	892.42	701.57	844.83	788.99	948.79	809.92
1117	LOC108637965	NC_030809.1	complement(66611478..66629421)	3.09	0	0	0	3.15	4.51	4.46	0	3.26	0	25.06	0	2	5.79	0
1118	DDX18	NC_030809.1	complement(66651336..66667824)	1870.38	2155.99	2238.23	2661.78	1683.91	2100.84	1589.38	1775.27	1783.72	1767.68	1748.91	2177.34	1734.78	1896.61	1774.54
1119	DPP10	NC_030809.1	complement(68442237..69213858)	18.53	15.99	17.1	12.65	22.86	21.81	25	20.98	34.24	20.98	21.72	27.34	18.98	13.51	13.98
1120	ACTR3	NC_030809.1	complement(70670760..70724032)	6982.85	6992.57	6330.07	6609.38	7035.23	5897.99	8460.31	5432.91	6969.41	7422.55	7710.58	7434.19	7930.85	9648.09	6919.23
1121	LOC102176740	NC_030809.1	70791722..70841146	136.63	148.21	179.5	223	201.82	315.05	200.9	157.88	201.36	184.01	350.78	149.04	365.53	251.92	189.2
1122	SLC35F5	NC_030809.1	70886575..70924502	558.1	593.91	823.01	706.96	745.78	814.32	752.72	715.41	575.55	594	746.67	530.89	824.94	649.58	488.37
1123	GPR39	NC_030809.1	71065420..71337156	6.95	4.27	2.44	4.74	3.94	9.02	3.57	6.62	4.08	7.63	11.69	9.7	7.99	3.86	7.46
1124	LYPD1	NC_030809.1	complement(71329417..71384963)	3.09	7.46	1.22	4.74	0.79	2.26	0	1.1	0.82	5.72	0	2.65	2	2.9	4.66
1125	NCKAP5	NC_030809.1	complement(71387840..72425738)	30.88	22.39	21.98	11.07	21.29	22.56	23.22	28.7	19.57	32.42	18.37	34.39	24.97	17.37	19.57
1126	MGAT5	NC_030809.1	73043036..73445741	3206.59	3167.87	2942.8	2528.93	2706.4	2493.34	3050.18	3097.89	2029.92	2527.58	3148.71	2537.15	2243.13	2385.96	2535.06
1127	TMEM163	NC_030809.1	complement(73446940..73719698)	161.33	88.5	86.7	71.17	97.76	108.28	175.9	121.44	96.2	65.79	60.13	93.48	92.88	95.55	64.31
1128	LOC102174705	NC_030809.1	73749793..73750359	176	159.94	184.38	200.86	148.21	187.98	133.04	141.32	171.2	152.55	183.74	196.66	156.8	182.42	163.1
1129	LOC108633422	NC_030809.1	73791703..73792421	3.86	5.33	3.66	6.33	11.04	10.53	7.14	7.73	8.97	3.81	8.35	5.29	7.99	3.86	3.73
1130	ACMSD	NC_030809.1	73805814..73869003	7.72	6.4	6.11	7.91	2.37	4.51	3.57	4.42	4.89	0.95	1.67	0.88	0	4.83	3.73
1131	CCNT2	NC_030809.1	73880643..73914867	3419.64	3209.46	3607.06	3605.98	3384.38	3385.1	3189.47	3729.4	2870.43	3133.01	4174.34	3064.51	3468.56	2662.97	2662.75
1132	MAP3K19	NC_030809.1	complement(73921459..73963364)	32.42	33.05	26.86	33.21	49.67	30.08	34.82	32.02	17.12	38.14	40.09	29.98	30.96	19.3	22.37
1133	RAB3GAP1	NC_030809.1	73996763..74121959	1352.42	1251.8	1272.36	1301.63	1225.09	1298.55	1312.58	1122.79	1178.82	1385.35	1433.21	1237.27	1337.29	1248	1395.22
1134	ZRANB3	NC_030809.1	complement(74145804..74436792)	260.91	423.31	759.51	757.57	534.5	583.48	432.17	673.46	542.13	491.02	801.79	424.18	971.76	442.06	498.62
1135	R3HDM1	NC_030809.1	74437490..74600543	809.75	923.39	1519.02	1510.4	1244.01	1115.84	779.51	1129.42	957.9	991.58	1389.78	976.23	1495.09	962.3	866.77
1136	LOC108638590	NC_030809.1	complement(74616484..74618861)	57.12	68.24	65.94	39.54	54.4	51.88	50.9	51.89	31.79	52.44	51.78	68.79	36.95	40.54	50.33
1137	UBXN4	NC_030809.1	74619014..74648704	2405.32	2479.07	2534.96	2759.84	2614.17	2967.79	2706.41	2755.65	2144.06	2353.1	2898.15	2537.15	2787.43	2020.15	2120.32
1138	LCT	NC_030809.1	complement(74649213..74699787)	186.03	180.2	242.99	142.34	160.03	107.52	150.9	205.35	148.37	163.04	100.22	112.88	139.82	67.56	115.57
1139	MCM6	NC_030809.1	complement(74708434..74745046)	2412.27	2551.57	2508.09	2796.22	1976.39	2394.84	1574.2	1790.73	1821.23	2210.08	1819.07	2511.57	1734.78	1820.36	2050.42
1140	DARS	NC_030809.1	complement(74780841..74845981)	1680.49	1515.16	1462.85	1499.33	1494.71	1518.11	1634.02	1266.32	1702.2	1936.44	1904.26	2062.7	1423.18	1901.43	1842.58
1141	CXCR4	NC_030809.1	complement(74976699..74980389)	9792.67	8537.59	9513.41	7283.13	9968.68	9996.65	12440	8659.97	7580.01	7927.88	10780.8	13914.2	11103.8	7057.5	6332.06
1142	THSD7B	NC_030809.1	75653642..76691998	32.42	26.66	32.97	18.98	29.17	32.33	29.47	26.5	36.69	19.07	31.74	39.68	20.97	39.57	20.5
1143	HNMT	NC_030809.1	77035752..77082905	1392.56	1346.69	1122.17	423.86	1450.56	2351.98	1791.17	1158.12	1817.15	1331.01	902.02	457.69	682.13	1632.14	1710.24
1144	SPOPL	NC_030809.1	77615333..77667412	1512.98	1194.22	1125.83	1145.06	1407.2	1472.24	1424.19	1387.76	1270.13	1161.29	1341.33	1081.18	947.79	1318.46	1302.02
1145	NXPH2	NC_030809.1	complement(77754451..77881931)	3.09	0	2.44	0	0.79	1.5	2.68	2.21	4.08	6.67	1.67	0	3	0	1.86
1146	LOC102168309	NC_030809.1	complement(78699659..78700609)	12.35	8.53	7.33	7.91	7.88	5.26	7.14	12.14	13.86	15.26	15.03	36.16	8.99	5.79	13.98
1147	LRP1B	NC_030809.1	complement(79445373..81643780)	61.75	28.79	53.73	47.45	59.91	34.59	36.61	56.31	34.24	61.97	51.78	44.09	53.93	42.47	46.6
1148	KYNU	NC_030809.1	82455732..82573836	1340.84	1073.73	1788.88	1273.16	1177.01	1337.65	1579.56	1139.35	2411.45	1605.6	1725.53	1919.84	1945.51	3047.12	2096.09
1149	ARHGAP15	NC_030809.1	82654446..83365942	1249.75	1269.92	1333.42	1249.44	1019.34	1442.92	1050.06	1389.97	1448.66	1374.86	1713.83	1259.31	1247.4	1627.32	1672.95
1150	GTDC1	NC_030809.1	complement(83524315..83969888)	551.16	619.5	685.02	605.74	599.15	584.23	576.82	587.34	474.46	603.53	566.27	649.06	478.39	569.46	575.98
1151	ZEB2	NC_030809.1	complement(84035437..84171483)	7515.48	6555.4	6017.47	7746.53	7796.77	6731.86	7187.91	4324.47	8947.16	7495.97	5378.7	5856.52	7117.89	11645.1	11708.8
1152	LOC108638591	NC_030809.1	complement(84174715..84175864)	3.09	1.07	0	0	1.58	1.5	1.79	1.1	3.26	4.77	0	0.88	1	6.76	7.46
1153	LOC102171744	NC_030809.1	87717195..87855708	3.86	2.13	1.22	0	0.79	2.26	1.79	3.31	1.63	2.86	0	3.53	4.99	4.83	2.8
1154	ACVR2A	NC_030809.1	87945118..88041366	511.02	517.14	505.53	740.18	616.49	476.71	555.39	739.7	342.4	461.47	285.64	455.05	289.63	200.76	309.43
1155	ORC4	NC_030809.1	complement(88039741..88135239)	994.24	1080.13	1151.48	1113.43	1160.45	1043.65	1044.7	1280.67	785.88	878.12	1184.32	910.09	1055.65	721.97	820.17
1156	LOC106502907	NC_030809.1	88135494..88342949	244.7	239.91	162.4	257.8	279.08	239.86	224.12	249.51	209.51	254.57	287.31	240.75	262.66	249.02	201.31
1157	MBD5	NC_030809.1	88406435..88555868	375.93	421.17	539.72	479.22	421.77	488.74	375.02	474.73	441.04	479.58	507.8	437.41	470.4	388.01	425
1158	EPC2	NC_030809.1	88704589..88834107	808.21	723.99	728.98	697.47	841.96	774.47	775.94	734.18	905.72	759.89	716.6	737.25	756.03	972.92	907.78
1159	KIF5C	NC_030809.1	88887043..89050929	15.44	38.39	172.17	210.35	112.73	271.44	115.19	113.71	310.6	145.88	410.92	52.91	1089.6	362.91	70.83
1160	LYPD6B	NC_030809.1	89060528..89310426	6.18	4.27	8.55	4.74	4.73	3.01	8.93	4.42	1.63	12.39	0	8.82	8.99	4.83	4.66
1161	LOC102187440	NC_030809.1	89376892..89377978	517.96	559.79	492.09	618.39	448.57	671.46	466.99	506.75	506.26	537.74	654.8	507.96	676.13	519.27	511.67
1162	LYPD6	NC_030809.1	89514618..89650434	6.18	3.2	6.11	7.91	8.67	3.76	9.82	1.1	4.89	2.86	1.67	3.53	14.98	3.86	5.59
1163	MMADHC	NC_030809.1	complement(89704273..89721540)	1577.82	1715.62	1721.72	1828.3	1564.87	1936.17	1593.84	1594.21	1995.68	1638.02	1954.37	1697.61	1667.86	1924.6	1937.65
1164	LOC102186062	NC_030809.1	complement(89950344..89951025)	10.04	9.6	7.33	9.49	7.88	5.26	10.71	11.04	9.78	14.3	10.02	10.58	5.99	11.58	2.8
1165	LOC102185788	NC_030809.1	complement(90152568..90153412)	1711.36	2327.66	2669.28	2592.19	1985.85	2012.87	1542.95	1875.74	2185.63	2161.46	1621.96	1974.51	1230.42	1686.2	2179.04
1166	RND3	NC_030809.1	complement(90526562..90548148)	58.67	135.42	58.61	123.36	478.53	19.55	91.97	13.25	125.55	20.02	63.48	61.73	80.9	54.05	151.92
1167	RBM43	NC_030809.1	complement(91340004..91350810)	1172.56	1613.26	3748.71	3076.16	2439.15	2688.08	1956.36	2616.54	2096.77	1681.87	3160.4	1835.18	3095.04	1571.34	1319.72
1168	NMI	NC_030809.1	complement(91360654..91380756)	2950.31	3193.46	4994.21	4773.18	3680.8	3957.31	3763.61	4438.18	4334.58	4668.06	6354.21	5510.83	5290.23	4482.36	3841.74
1169	TNFAIP6	NC_030809.1	91438209..91456033	16628.8	7545.96	4988.1	1284.24	5091.95	3824.97	15775.9	6954.26	10430.1	12413.8	13650.5	30964.3	3210.89	11366.1	3746.67
1170	RIF1	NC_030809.1	91489038..91550036	2304.2	2302.07	2329.82	2672.85	1989	1918.12	1792.96	2087.71	1655.73	1890.68	2204.93	1941.88	1794.7	1435.24	1680.41
1171	NEB	NC_030809.1	complement(91553020..91756992)	741.82	304.95	466.45	695.89	743.41	457.91	526.82	443.82	585.34	609.25	795.11	394.2	433.45	432.41	567.59
1172	ARL5A	NC_030809.1	complement(91769084..91826397)	3912.13	4306.65	3570.43	4113.67	3621.68	4143.03	3749.32	3253.56	3754.14	3728.92	4391.49	3564.53	4066.79	4638.73	4962.01
1173	CACNB4	NC_030809.1	complement(91831267..91982694)	47.86	42.65	46.4	66.43	65.43	55.64	34.82	33.12	102.72	76.28	56.79	43.21	52.93	133.2	124.89
1174	STAM2	NC_030809.1	complement(92135149..92186197)	995.01	959.64	1091.64	1121.33	1012.24	1092.53	1169.71	969.33	1069.58	1096.46	1179.3	1082.06	1282.36	1263.44	1005.64
1175	LOC102170920	NC_030809.1	92203917..92206928	165.96	172.73	177.06	205.6	153.73	181.96	146.44	154.56	174.46	184.01	155.35	167.56	149.81	160.22	171.49
1176	FMNL2	NC_030809.1	92314582..92641179	505.61	499.01	432.26	1072.31	648.81	514.31	1083.99	342.25	1403.83	1882.1	750.01	758.41	1545.02	2460.28	2581.66
1177	PRPF40A	NC_030809.1	complement(92646377..92706042)	2790.52	3032.46	2897.62	3041.36	2585.79	3193.37	2665.33	2691.61	2597.32	2677.27	3135.35	2695.89	3191.91	2759.49	2776.45
1178	ARL6IP6	NC_030809.1	92706069..92743852	977.26	1066.27	929.24	896.75	800.96	938.38	868.8	866.66	937.52	973.47	987.21	942.72	934.8	1257.65	1119.34
1179	GALNT13	NC_030809.1	93835123..94483930	31.65	22.39	39.07	31.63	33.11	26.32	26.79	41.95	26.09	21.93	40.09	27.34	33.96	27.03	28.89
1180	KCNJ3	NC_030809.1	94805971..94991692	3.86	5.33	4.88	4.74	7.88	3.01	5.36	2.21	2.45	2.86	6.68	4.41	6.99	3.86	3.73
1181	LOC102174439	NC_030809.1	complement(95197087..95197973)	2060.27	1286.98	1782.77	1364.9	3121.86	1682.02	2635.87	1658.25	2206.83	1944.07	1755.59	1134.09	2454.86	2894.62	2090.49
1182	NR4A2	NC_030809.1	complement(96248185..96256483)	216.14	276.16	355.33	281.52	275.13	365.43	215.19	359.91	228.26	198.32	288.98	226.64	369.53	163.12	236.73
1183	LOC108638091	NC_030809.1	complement(96265269..96266298)	42.46	25.59	84.25	47.45	47.3	35.34	35.72	47.47	37.5	33.37	55.12	49.38	55.93	14.48	26.1
1184	GPD2	NC_030809.1	96355577..96503051	2849.18	2518.52	2350.57	2775.66	2486.45	2535.44	3390.37	1921	3828.32	3839.52	3601.39	4406.72	4722.95	5942.7	3358.03
1185	GALNT5	NC_030809.1	97082918..97124602	16.98	14.93	9.77	11.07	21.29	13.53	13.39	7.73	8.15	17.16	6.68	7.94	9.99	2.9	5.59
1186	CYTIP	NC_030809.1	complement(97216183..97246728)	14143.2	11739.6	12036.2	12537.1	16010.6	11377.2	16278.6	9569.69	9878.15	11570	11714.5	11430	12019.6	12505.1	9165.37
1187	ACVR1	NC_030809.1	complement(97581866..97719746)	828.28	599.24	547.04	539.32	846.69	694.77	1037.56	712.1	711.7	769.43	638.09	650.82	667.15	1022.14	626.31
1188	CCDC148	NC_030809.1	complement(97989039..98211940)	7.72	3.2	4.88	6.33	6.31	5.26	5.36	4.42	3.26	3.81	6.68	7.05	2	3.86	6.52
1189	PKP4	NC_030809.1	98292380..98553590	153.61	205.79	206.36	139.18	234.14	131.58	250.01	199.83	165.49	171.62	162.03	122.58	133.83	161.19	371.87
1190	DAPL1	NC_030809.1	98681175..98704020	4.63	9.6	4.88	7.91	14.98	8.27	6.25	8.83	6.52	2.86	0	3.53	3.99	0	1.86
1191	TANC1	NC_030809.1	98800185..99045692	395.23	291.09	202.7	218.26	581.01	299.26	378.59	210.87	110.06	122.04	61.8	71.43	77.9	131.27	67.1
1192	WDSUB1	NC_030809.1	complement(99046692..99119645)	247.02	253.77	197.81	265.7	286.96	242.12	319.66	211.97	255.17	210.71	170.38	190.48	179.77	332.03	314.09
1193	BAZ2B	NC_030809.1	complement(99134862..99464817)	395.23	292.16	271.08	292.59	290.9	217.3	375.02	377.58	317.94	316.54	292.32	301.6	216.72	387.04	561.07
1194	MARCH7	NC_030809.1	99549258..99596850	3926.79	3689.28	3773.13	3602.82	3954.36	3350.51	3535.03	4016.44	3181.84	3203.57	3836.92	3240	3089.05	2781.69	3018.78
1195	LOC102168948	NC_030809.1	complement(99597114..99716646)	3883.57	4525.23	4432.51	4814.3	3362.31	3877.6	3208.22	3760.31	5051.17	3910.07	4444.94	4985.23	2786.43	3262.36	5499.78
1196	PLA2R1	NC_030809.1	complement(99763166..99888468)	11.58	25.59	9.77	30.05	8.67	13.53	21.43	3.31	8.97	4.77	5.01	2.65	7.99	6.76	7.46
1197	ITGB6	NC_030809.1	complement(99910920..100053272)	2.32	2.13	3.66	0	3.15	1.5	5.36	3.31	4.08	4.77	3.34	4.41	2	1.93	0
1198	RBMS1	NC_030809.1	complement(100074882..100296249)	3126.3	3046.32	3375.06	3050.85	4039.5	3124.94	4335.96	3118.87	3095.43	3493.42	3083.56	3484.28	3188.92	3881.05	2426.02
1199	LOC102168395	NC_030809.1	100659039..100660490	1669.68	1857.43	3199.22	3188.45	2540.85	2678.31	2085.83	1986.14	2109.82	1944.07	2286.78	2087.39	3113.01	2328.05	1642.2
1200	TANK	NC_030809.1	100918352..101016703	2791.29	2523.85	2818.25	2266.39	2429.69	2595.6	2311.74	2572.38	2022.59	1863.03	2398.7	2311.39	2151.25	2360.87	1950.69
1201	PSMD14	NC_030809.1	101078387..101181538	890.8	806.1	820.56	884.1	774.16	965.45	854.51	779.44	850.29	839.03	915.38	777.81	995.73	966.16	816.44
1202	TBR1	NC_030809.1	101186231..101195632	3.86	1.07	2.44	4.74	2.37	3.01	3.57	3.31	0	1.91	3.34	1.76	3	2.9	0
1203	SLC4A10	NC_030809.1	101344484..101697349	10.81	11.73	15.87	15.82	11.04	9.02	7.14	9.94	19.57	9.53	10.02	17.64	20.97	13.51	12.12
1204	DPP4	NC_030809.1	complement(101703135..101784160)	388.28	316.68	385.86	221.42	384.71	148.88	266.98	250.61	215.22	237.41	295.66	270.74	183.76	166.01	286.13
1205	FAP	NC_030809.1	complement(101895491..101978119)	5.4	2.13	4.88	9.49	3.94	6.02	5.36	17.66	4.89	4.77	10.02	0.88	4.99	0	3.73
1206	IFIH1	NC_030809.1	complement(102014561..102074319)	3016.69	4261.86	13176.6	10884.4	8641.1	8849.99	7818.31	8156.54	5651.18	4718.59	9664.95	4281.49	12291.3	4500.7	2101.68
1207	GCA	NC_030809.1	102099415..102116143	16.98	24.52	23.2	34.79	39.42	14.29	29.47	36.43	16.3	20.02	18.37	42.33	15.98	8.69	18.64
1208	KCNH7	NC_030809.1	complement(102125217..102653763)	6.18	6.4	8.55	11.07	6.31	6.77	3.57	9.94	6.52	1.91	6.68	7.94	6.99	6.76	0.93
1209	LOC108633446	NC_030809.1	complement(103221248..103224556)	6.18	3.2	3.66	6.33	14.19	4.51	4.46	6.62	4.89	9.53	15.03	19.4	5.99	0.97	2.8
1210	GRB14	NC_030809.1	complement(104447493..104573447)	3.09	6.4	2.44	3.16	2.37	3.01	1.79	3.31	0.82	0	0	0	3	1.93	0.93
1211	LOC102181440	NC_030809.1	104586241..104663276	24.7	12.8	26.86	25.31	13.4	15.79	18.75	16.56	8.15	11.44	30.07	14.99	14.98	15.44	4.66
1212	COBLL1	NC_030809.1	complement(104660588..104827845)	385.96	424.37	730.2	748.08	528.98	599.27	497.35	581.82	295.93	342.29	808.48	419.77	912.83	396.7	247.91
1213	SLC38A11	NC_030809.1	complement(104910374..104975697)	1.54	3.2	6.11	1.58	7.88	5.26	2.68	4.42	4.08	3.81	6.68	0	2	3.86	7.46
1214	SCN2A	NC_030809.1	105247010..105392994	5.4	1.07	4.88	3.16	1.58	0	0.89	4.42	3.26	1.91	0	2.65	3	2.9	2.8
1215	CSRNP3	NC_030809.1	105470919..105680099	1.54	0	8.55	6.33	3.94	5.26	3.57	6.62	1.63	1.91	6.68	9.7	2	1.93	0
1216	GALNT3	NC_030809.1	complement(105718933..105742775)	254.74	292.16	268.64	276.77	342.14	133.84	333.05	200.93	269.84	292.71	172.05	299.84	124.84	142.85	221.82
1217	TTC21B	NC_030809.1	complement(105866548..105961239)	251.65	340.14	288.17	196.11	482.47	271.44	269.66	326.79	200.55	357.54	273.95	169.32	188.76	166.98	394.24
1218	LOC102179054	NC_030809.1	complement(105978765..106124250)	30.11	25.59	8.55	22.14	38.63	16.54	14.29	26.5	38.32	44.81	8.35	27.34	11.98	17.37	27.03
1219	SCN9A	NC_030809.1	complement(106196572..106357997)	50.95	75.7	390.74	98.06	130.87	74.44	143.76	313.54	85.6	176.39	370.83	98.77	155.8	38.61	125.82
1220	SCN7A	NC_030809.1	complement(106382084..106464106)	2277.96	1562.08	1947.62	1888.4	2249.95	2230.92	2908.2	2435.48	2139.98	1935.49	5049.63	2581.24	4626.08	2187.13	1521.04
1221	STK39	NC_030809.1	complement(108094744..108412781)	142.81	162.07	161.18	129.69	100.91	84.97	84.83	104.88	88.04	91.53	56.79	144.63	46.94	56.95	86.68
1222	CERS6	NC_030809.1	108578187..108927025	1545.4	1056.67	1128.28	1241.53	946.81	1141.4	1584.02	796	1047.57	1198.48	1042.33	866	952.78	1824.22	1383.1
1223	NOSTRIN	NC_030809.1	108948943..109015024	9.26	3.2	19.54	9.49	18.92	10.53	25.89	25.39	12.23	7.63	13.36	7.94	9.99	5.79	13.05
1224	SPC25	NC_030809.1	complement(109019325..109036405)	677.75	689.87	707	760.74	596.78	797.78	273.23	401.87	563.32	408.07	414.26	529.12	526.33	313.69	666.39
1225	ABCB11	NC_030809.1	complement(109073132..109174389)	10.04	26.66	41.52	3.16	7.1	15.79	8.93	13.25	18.75	13.35	35.08	9.7	27.96	9.65	10.25
1226	DHRS9	NC_030809.1	109196946..109217996	321.89	399.85	842.54	604.16	294.84	605.29	383.95	557.53	373.38	362.31	741.66	425.94	850.91	280.87	264.69
1227	LRP2	NC_030809.1	complement(109253283..109434694)	2.32	4.27	3.66	7.91	3.94	4.51	2.68	1.1	0.82	1.91	3.34	1.76	3	1.93	2.8
1228	BBS5	NC_030809.1	109523162..109543769	30.88	34.12	45.18	39.54	28.38	43.61	44.65	59.62	32.61	36.23	50.11	35.27	50.93	24.13	23.3
1229	KLHL41	NC_030809.1	109545972..109560117	50.18	82.1	75.71	88.57	48.09	69.93	64.29	92.74	56.25	115.37	121.94	92.6	76.9	47.29	78.29
1230	FASTKD1	NC_030809.1	complement(109564163..109599246)	244.7	296.42	330.91	319.48	235.72	274.45	197.33	234.05	197.29	214.52	250.56	246.04	180.77	227.79	266.55
1231	PPIG	NC_030809.1	109605838..109649212	1805.54	2021.64	1998.9	1997.52	1602.71	1993.32	1678.67	2049.07	1658.18	1656.13	2149.81	1701.13	1900.57	1683.3	1748.45
1232	CCDC173	NC_030809.1	complement(109649650..109676279)	2.32	3.2	4.88	6.33	1.58	5.26	1.79	4.42	1.63	4.77	1.67	7.05	4.99	5.79	2.8
1233	PHOSPHO2	NC_030809.1	109676283..109682638	304.14	367.86	341.9	366.92	269.62	394	314.3	324.58	248.65	307.96	280.63	397.72	218.72	427.58	261.89
1234	KLHL23	NC_030809.1	109703473..109725235	14.67	8.53	21.98	3.16	19.71	18.8	10.71	11.04	13.86	22.88	20.04	9.7	10.99	15.44	37.28
1235	SSB	NC_030809.1	109748293..109756533	498.66	605.64	564.14	580.44	454.88	498.52	381.27	505.64	392.13	430	440.99	450.64	409.48	349.4	389.58
1236	METTL5	NC_030809.1	complement(109756241..109765501)	942.52	1136.64	1051.35	1137.15	882.95	969.97	781.3	877.7	856.81	858.1	684.87	935.67	659.16	852.27	941.33
1237	UBR3	NC_030809.1	109779394..109978306	1659.64	1540.75	1345.63	1523.05	1443.47	1985.04	1757.24	1663.77	1470.68	1591.3	1733.88	1515.06	1824.66	1699.71	1480.96
1238	MYO3B	NC_030809.1	110071275..110525479	8.49	9.6	7.33	12.65	10.25	5.26	3.57	3.31	14.67	11.44	10.02	9.7	7.99	16.41	12.12
1239	GORASP2	NC_030809.1	110759622..110790395	926.31	875.4	885.28	904.66	878.22	866.2	833.98	773.92	871.48	893.38	890.32	867.76	776.01	915.97	905.91
1240	TLK1	NC_030809.1	complement(110847293..111023597)	1127.01	1083.33	1151.48	1007.46	1034.31	1178.24	1111.67	1034.47	750.01	907.68	1177.63	1017.68	955.78	924.66	881.68
1241	METTL8	NC_030809.1	complement(111185392..111270066)	194.53	243.11	305.27	309.99	237.29	294.75	248.23	301.4	242.12	197.36	320.72	205.48	246.68	239.37	260.03
1242	DCAF17	NC_030809.1	111270166..111296211	229.26	267.63	312.6	351.11	229.41	304.52	254.48	303.61	288.59	239.31	312.37	209	202.74	300.18	353.23
1243	LOC100861136	NC_030809.1	111347663..111380487	291.79	322.01	385.86	415.95	443.84	401.52	618.79	192.1	691.32	171.62	106.91	126.11	117.85	280.87	607.67
1244	DYNC1I2	NC_030809.1	111476795..111531590	1970.73	1859.57	1760.79	1592.64	1844.74	1785.04	2047.44	1679.22	1686.71	1733.36	1606.93	1622.65	1534.04	1943.9	1754.04
1245	SLC25A12	NC_030809.1	complement(111556439..111653780)	402.17	448.9	407.84	487.12	324.01	451.15	309.84	439.4	353.81	437.63	496.11	491.2	570.27	417.93	427.79
1246	HAT1	NC_030809.1	111689430..111729048	633.75	676.01	680.14	673.75	568.4	673.71	469.67	653.58	479.36	569.21	611.37	689.62	608.22	495.14	511.67
1247	METAP1D	NC_030809.1	111744588..111818591	206.88	307.08	324.81	279.94	255.43	297.76	185.72	296.98	229.9	203.08	223.83	196.66	191.75	111.96	170.56
1248	LOC102188174	NC_030809.1	complement(111913488..111915194)	314.95	304.95	294.28	340.04	236.5	369.94	195.55	292.57	198.92	276.5	253.9	313.95	307.61	262.53	282.4
1249	ITGA6	NC_030809.1	112115008..112200834	381.33	534.2	487.21	332.13	560.52	230.08	442.88	621.57	154.08	238.36	299	205.48	152.8	107.14	213.43
1250	PDK1	NC_030809.1	112214767..112262564	915.51	970.3	694.79	748.08	1028.01	739.13	1459.91	791.59	1725.03	1801.05	1334.65	1620.88	767.02	1801.05	2170.65
1251	LOC102185958	NC_030809.1	complement(112278593..112279809)	19.3	21.33	13.43	15.82	26.02	23.31	28.57	16.56	30.98	30.51	21.72	26.46	10.99	31.85	26.1
1252	RAPGEF4	NC_030809.1	112355955..112685515	13.89	20.26	45.18	33.21	26.8	18.8	7.14	15.46	13.04	8.58	15.03	14.99	12.98	6.76	7.46
1253	LOC102183919	NC_030809.1	112725991..112895847	5296.96	3770.31	2834.12	2013.34	2829.39	2208.36	4528.83	2719.21	2417.16	3031	2255.04	3417.26	926.81	2289.44	2484.73
1254	CDCA7	NC_030809.1	112949406..112962667	1418.03	1659.11	1503.15	1785.59	1124.97	1563.22	788.44	1125	1376.92	1195.62	641.43	1559.15	789.99	873.5	1247.03
1255	SP3	NC_030809.1	complement(113461671..113518405)	3371.78	3275.57	3585.08	3498.43	3327.62	3464.05	3496.63	3212.71	3388.1	3592.57	3671.55	3330.83	3525.49	3425.48	3495.03
1256	OLA1	NC_030809.1	complement(113621891..113787604)	793.54	890.33	836.44	929.96	873.49	866.2	702.72	694.43	860.07	888.61	775.07	894.22	774.01	937.2	899.39
1257	CIR1	NC_030809.1	complement(113871333..113908016)	514.88	520.34	533.61	540.9	531.35	523.33	568.78	593.97	492.4	490.07	684.87	478.86	561.28	505.76	568.53
1258	SCRN3	NC_030809.1	113908023..113940391	135.09	146.08	169.73	170.81	161.61	194.74	165.19	153.46	204.62	183.06	212.14	181.67	186.76	272.18	224.61
1259	GPR155	NC_030809.1	complement(113945198..113985316)	592.07	677.08	1501.93	1205.16	686.65	597.02	693.79	958.29	799.74	737.01	1339.66	674.63	1338.29	990.29	1053.17
1260	WIPF1	NC_030809.1	complement(114042310..114170445)	7098.64	7179.16	7407.06	6784.94	7326.92	6935.63	7719.2	6313.92	5627.54	5471.81	6365.91	4755.06	7020.01	6852.88	6655.47
1261	CHN1	NC_030809.1	complement(114258769..114467277)	10.04	13.86	15.87	11.07	18.13	14.29	17.86	17.66	9.78	13.35	26.73	7.94	14.98	10.62	14.91
1262	ATF2	NC_030809.1	complement(114518050..114597771)	1870.38	1881.96	2081.94	2024.41	1847.1	1958.73	2001.9	1946.4	1771.5	1724.78	2199.92	1839.59	2117.29	1619.6	1685.07
1263	ATP5G3	NC_030809.1	complement(114612050..114615221)	1247.43	1231.54	1355.4	1345.92	1066.64	1245.16	992.02	1052.14	1158.44	1237.57	1109.15	1373.96	1016.7	1290.47	1316
1264	LNPK	NC_030809.1	complement(115309701..115413396)	883.08	737.86	704.56	703.8	919.22	912.82	733.97	769.51	672.57	634.04	734.98	561.75	755.03	725.83	768.91
1265	MTX2	NC_030809.1	115676225..115755931	536.49	511.81	481.1	472.89	463.55	545.14	496.46	601.69	533.98	450.98	447.67	530.89	511.35	468.12	492.1
1266	HNRNPA3	NC_030809.1	116643583..116653196	6753.59	7282.59	7266.63	6758.05	6536.2	7112.32	6617.35	6806.32	6173.74	6115.38	5751.2	6386.53	5686.72	6611.58	6646.15
1267	NFE2L2	NC_030809.1	complement(116657180..116689813)	5589.52	4190.42	3517.92	4143.72	4469.15	4585.9	6462.87	3068.09	7604.47	6402.37	4227.79	4968.47	5274.25	10071.8	9507.42
1268	AGPS	NC_030809.1	116828006..116958250	1729.89	1667.64	1404.24	1423.41	1539.65	1442.17	1641.17	1357.95	1543.23	1661.85	1341.33	1521.23	1315.32	1902.4	1861.22
1269	LOC102176173	NC_030809.1	complement(116971200..116974138)	8.49	2.13	8.55	15.82	4.73	4.51	8.93	7.73	5.71	11.44	1.67	4.41	4.99	4.83	6.52
1270	LOC102184291	NC_030809.1	complement(117035392..117038522)	33.19	34.12	63.5	47.45	31.53	49.63	28.57	45.27	33.42	33.37	33.41	44.09	39.95	40.54	51.26
1271	PDE11A	NC_030809.1	complement(117046659..117495869)	6.95	6.4	14.65	9.49	10.25	7.52	14.29	15.46	10.6	11.44	11.69	11.46	11.98	8.69	21.44
1272	RBM45	NC_030809.1	117545943..117563178	1347.01	1431.99	1537.34	1530.96	1332.31	1309.08	1420.62	1356.85	1331.27	1279.52	1491.67	1445.39	1432.17	1314.6	1245.16
1273	LOC102175252	NC_030809.1	complement(117605401..117606126)	0	2.13	0	0	2.37	2.26	4.46	3.31	1.63	0	0	2.65	5.99	1.93	0
1274	OSBPL6	NC_030809.1	117617868..117841400	8.49	2.13	7.33	3.16	6.31	6.02	8.93	7.73	16.3	14.3	6.68	17.64	2	22.2	23.3
1275	PRKRA	NC_030809.1	complement(117864767..117880604)	142.03	95.96	112.34	140.76	249.12	136.85	140.19	126.96	52.17	79.14	80.18	63.49	76.9	51.16	36.35
1276	FKBP7	NC_030809.1	complement(117892087..117899699)	6.95	14.93	10.99	15.82	14.98	9.77	9.82	11.04	16.3	30.51	33.41	14.11	9.99	21.23	33.55
1277	PLEKHA3	NC_030809.1	117902453..117928183	704.77	716.53	876.73	743.34	871.13	713.56	811.65	794.9	649.74	633.09	793.44	693.15	752.04	705.56	557.34
1278	LOC102183736	NC_030809.1	complement(117951569..117966765)	4.63	10.66	6.11	4.74	6.31	9.02	11.61	12.14	6.52	5.72	11.69	5.29	6.99	3.86	6.52
1279	TTN	NC_030809.1	complement(117971251..118246125)	22.39	25.59	37.85	47.45	31.53	34.59	40.18	49.68	30.16	82	332.41	20.28	23.97	26.06	15.84
1280	CCDC141	NC_030809.1	complement(118292855..118523492)	3.86	7.46	17.1	94.89	7.1	26.32	8.04	8.83	13.04	1.91	3.34	4.41	23.97	2.9	29.82
1281	SESTD1	NC_030809.1	complement(118560530..118700389)	336.56	275.1	350.45	446	413.09	285.73	483.06	352.18	339.14	291.75	365.82	269.85	337.57	440.13	384.92
1282	ZNF385B	NC_030809.1	complement(118874540..119355445)	8.49	13.86	13.43	12.65	21.29	9.02	14.29	19.87	13.86	9.53	5.01	7.05	23.97	16.41	10.25
1283	CWC22	NC_030809.1	complement(119438552..119504057)	827.51	934.05	881.62	803.44	722.13	819.58	725.04	908.61	699.47	700.78	810.15	861.59	964.76	829.1	723.24
1284	UBE2E3	NC_030809.1	120609789..120704325	500.21	495.81	489.65	433.35	487.99	452.65	468.78	459.27	393.76	496.74	422.61	456.81	435.44	512.52	522.86
1285	LOC108638309	NC_030809.1	120711108..120718187	28.56	26.66	14.65	30.05	37.84	34.59	28.57	20.98	23.64	29.56	40.09	17.64	25.97	15.44	32.62
1286	LOC102169913	NC_030809.1	complement(120977945..120979289)	12.35	18.13	4.88	4.74	7.88	3.76	7.14	12.14	4.08	1.91	3.34	1.76	9.99	2.9	2.8
1287	ITGA4	NC_030809.1	121173323..121272504	3822.58	4480.45	5472.87	5000.93	3914.15	3667.07	3376.09	5172.36	4546.54	4176.08	6439.4	4040.74	4520.21	3327.03	6064.58
1288	CERKL	NC_030809.1	complement(121272126..121401034)	497.12	415.84	391.97	425.44	326.38	240.61	256.26	366.54	338.32	289.85	375.84	522.95	263.66	223.93	491.17
1289	SSFA2	NC_030809.1	121652830..121692646	1668.13	1423.46	1287.02	1268.42	1657.11	1358.7	1760.82	1391.07	1334.53	1403.47	1226.08	1224.92	1150.53	1497.02	1291.76
1290	LOC102168307	NC_030809.1	121713539..121733037	16.98	34.12	31.75	25.31	40.21	34.59	49.11	43.06	56.25	51.49	31.74	46.74	24.97	59.84	60.58
1291	PPP1R1C	NC_030809.1	121753051..121874473	2.32	0	2.44	4.74	4.73	5.26	4.46	7.73	2.45	0.95	0	0.88	4.99	0.97	2.8
1292	PDE1A	NC_030809.1	complement(121893409..122280220)	10.04	2.13	7.33	4.74	4.73	8.27	5.36	7.73	8.97	13.35	1.67	11.46	2	1.93	6.52
1293	DNAJC10	NC_030809.1	122504631..122550843	1043.65	1601.53	2008.67	1957.98	1592.47	1467.73	1118.81	2087.71	1088.33	1208.97	1393.12	1122.62	1009.71	630.27	861.18
1294	FRZB	NC_030809.1	complement(122621337..122655287)	50.18	118.36	122.11	96.48	97.76	63.16	64.29	92.74	42.39	71.51	13.36	54.68	8.99	3.86	23.3
1295	NCKAP1	NC_030809.1	complement(122718395..122829290)	34.74	17.06	31.75	22.14	31.53	27.82	33.93	41.95	28.53	34.32	15.03	31.75	15.98	19.3	16.78
1296	DUSP19	NC_030809.1	122864465..122882136	56.35	103.43	212.47	139.18	98.54	133.09	92.86	144.63	93.75	92.48	116.93	115.53	177.77	59.84	82.02
1297	NUP35	NC_030809.1	122899836..122932952	380.56	436.1	437.15	406.46	377.62	420.32	317.88	457.07	260.87	294.61	392.54	359.8	345.56	228.75	268.42
1298	LOC108638390	NC_030809.1	124246114..124247962	321.12	363.6	503.08	316.31	393.39	381.97	424.13	430.57	328.54	266.96	404.24	342.17	399.49	318.51	268.42
1299	ZNF804A	NC_030809.1	124500873..124854226	5.4	11.73	9.77	4.74	3.94	1.5	4.46	12.14	1.63	10.49	1.67	4.41	4.99	3.86	7.46
1300	FSIP2	NC_030809.1	125758664..125900376	1.54	5.33	7.33	4.74	3.15	2.26	1.79	2.21	2.45	4.77	5.01	3.53	5.99	1.93	0.93
1301	LOC108638615	NC_030809.1	126329476..126340336	13.89	9.6	12.21	23.72	22.07	15.79	12.5	23.18	12.23	22.88	18.37	30.87	23.97	11.58	15.84
1302	ZC3H15	NC_030809.1	126603056..126623257	1259.79	1363.75	1422.56	1390.2	1233.77	1336.15	1165.25	1138.25	1228.55	1290.96	1279.53	1360.73	1247.4	1334.86	1302.02
1303	ITGAV	NC_030809.1	126711680..126817394	1511.43	1143.04	865.74	1028.02	1473.42	1104.56	1710.81	934.01	1058.98	1283.33	830.19	1104.11	783	1450.69	1317.86
1304	FAM171B	NC_030809.1	126822469..126905080	159.02	150.34	119.67	148.67	166.34	113.54	186.62	136.9	62.77	98.2	83.52	80.25	69.91	235.51	117.43
1305	CALCRL	NC_030809.1	complement(127408922..127536419)	384.42	203.66	168.51	183.46	256.21	398.51	320.55	270.49	359.52	199.27	158.69	161.38	96.88	458.47	499.56
1306	GULP1	NC_030809.1	128363866..128694308	4.63	11.73	14.65	12.65	14.98	13.53	10.71	15.46	13.04	12.39	8.35	14.11	9.99	4.83	8.39
1307	COL3A1	NC_030809.1	129111216..129151444	0.77	4.27	9.77	4.74	0.79	58.65	1.79	1.1	1.63	0.95	3.34	5.29	2	0.97	0
1308	COL5A2	NC_030809.1	complement(129168138..129316641)	6.18	39.45	79.37	42.7	7.88	12.03	4.46	23.18	9.78	4.77	8.35	20.28	21.97	2.9	2.8
1309	WDR75	NC_030809.1	129548407..129583857	1146.31	1355.22	1361.5	1600.55	1040.62	1396.3	927.73	1133.83	1094.85	1237.57	1229.42	1230.21	1021.69	1004.77	1154.76
1310	SLC40A1	NC_030809.1	complement(129717867..129740162)	84.91	81.04	128.21	42.7	120.62	135.34	108.93	113.71	35.87	97.25	75.17	78.49	143.82	93.62	110.91
1311	ASNSD1	NC_030809.1	129844234..129853261	1056.77	1202.75	1196.66	1282.65	1076.1	1154.18	917.02	1074.22	1008.44	950.58	1192.67	1011.51	1055.65	1037.58	1107.23
1312	ANKAR	NC_030809.1	129860712..129913152	147.44	172.73	163.62	140.76	147.42	197	166.08	202.04	146.74	143.02	178.73	161.38	195.75	145.74	160.31
1313	OSGEPL1	NC_030809.1	complement(129910222..129926444)	302.6	349.74	355.33	352.69	331.89	322.57	319.66	374.26	314.68	339.43	360.81	382.73	331.58	339.75	337.39
1314	ORMDL1	NC_030809.1	complement(129930093..129945290)	1487.5	1479.98	1561.76	1519.89	1553.84	1567.73	1409.01	1563.3	1339.42	1492.14	1546.79	1528.29	1491.09	1362.85	1595.6
1315	PMS1	NC_030809.1	129945389..130055809	473.19	478.75	432.26	499.78	456.45	546.64	458.06	428.36	434.52	454.79	517.82	530.01	551.29	503.83	519.13
1316	C2H2orf88	NC_030809.1	130376195..130420131	21.61	29.86	26.86	11.07	28.38	42.86	29.47	39.74	24.46	36.23	23.39	12.35	12.98	13.51	21.44
1317	HIBCH	NC_030809.1	complement(130422688..130535003)	368.98	489.42	407.84	442.84	370.52	407.54	352.7	439.4	375.01	334.66	312.37	352.75	423.46	333.96	329
1318	INPP1	NC_030809.1	130554498..130584398	564.28	718.66	683.8	680.08	701.63	584.99	683.08	882.12	426.37	572.07	668.16	499.14	460.41	290.52	492.1
1319	LOC102176648	NC_030809.1	complement(130598358..130610520)	3.86	3.2	1.22	12.65	9.46	7.52	1.79	7.73	3.26	8.58	1.67	3.53	3	0.97	5.59
1320	MFSD6	NC_030809.1	130644424..130707274	494.81	430.77	316.26	400.14	670.89	469.19	428.6	539.87	300.82	382.33	506.13	334.23	322.59	323.34	336.46
1321	NEMP2	NC_030809.1	complement(130715420..130739423)	435.37	473.42	423.71	395.39	377.62	443.63	464.31	422.84	382.34	328.94	544.55	354.51	364.53	365.81	297.31
1322	NAB1	NC_030809.1	130848716..130900387	1365.54	1248.6	1128.28	1345.92	1016.97	1251.18	1273.29	1144.87	1103.01	1227.08	1398.13	1391.6	1251.4	1252.82	1163.15
1323	LOC106502601	NC_030809.1	complement(130977054..130978218)	3.86	3.2	1.22	0	9.46	6.02	11.61	3.31	2.45	2.86	3.34	6.17	1	5.79	1.86
1324	BIN1	NC_030809.1	complement(131066637..131121874)	297.19	315.61	234.45	240.4	261.73	260.91	355.38	273.8	407.62	289.85	369.16	358.92	267.66	416.96	429.66
1325	LOC102179328	NC_030809.1	complement(131218079..131238754)	4.63	0	1.22	4.74	3.15	4.51	3.57	2.21	4.08	3.81	5.01	2.65	2	3.86	3.73
1326	ERCC3	NC_030809.1	complement(131256739..131287705)	558.1	564.05	559.25	610.49	568.4	646.64	511.64	600.59	691.32	643.57	581.3	632.3	701.1	745.13	695.28
1327	MAP3K2	NC_030809.1	complement(131300082..131390418)	1540.77	1046.01	1020.82	1145.06	1342.56	1031.62	1463.48	883.22	953	1247.1	1204.36	973.59	1091.6	1154.37	1185.51
1328	LOC108638618	NC_030809.1	complement(131385301..131397632)	73.33	47.98	59.83	53.77	74.89	75.19	64.29	75.07	63.59	72.46	36.75	55.56	40.95	117.75	52.19
1329	PROC	NC_030809.1	131423694..131434165	7.72	6.4	3.66	6.33	10.25	9.77	25.89	4.42	1.63	10.49	6.68	6.17	2	3.86	4.66
1330	IWS1	NC_030809.1	complement(131475510..131522676)	1110.03	1100.39	1056.23	1135.57	1154.93	1170.73	1228.64	1160.33	1061.43	1161.29	1206.03	1088.23	1331.3	1257.65	1105.36
1331	MYO7B	NC_030809.1	131560547..131637694	9.26	11.73	12.21	1.58	7.1	6.02	18.75	8.83	5.71	9.53	11.69	6.17	3	9.65	1.86
1332	LIMS2	NC_030809.1	complement(131638384..131677905)	647.65	331.61	346.79	181.88	661.42	504.53	853.62	441.61	158.15	257.43	304.01	224.88	286.63	443.02	62.44
1333	SFT2D3	NC_030809.1	131728253..131732571	174.46	175.93	140.42	107.55	165.55	133.84	174.12	146.84	140.22	169.71	188.76	165.79	157.8	163.12	127.69
1334	WDR33	NC_030809.1	complement(131734998..131849940)	2812.9	3079.37	3248.07	3386.14	3073.77	3145.24	3031.42	3620.1	2917.71	2908.95	3531.23	2925.17	3359.7	2660.08	2824.92
1335	POLR2D	NC_030809.1	complement(131889258..131902837)	1495.99	1785.99	1780.33	2003.85	1565.66	1905.34	1599.2	1872.43	1699.76	1565.55	1616.95	1732.88	1521.05	1722.87	1557.39
1336	AMMECR1L	NC_030809.1	complement(131905181..131925159)	2538.87	2065.36	1843.83	1823.55	2484.88	1976.02	2801.05	1568.82	1959	2157.64	1692.12	1868.69	1574.98	2406.23	2234.02
1337	LOC108633467	NC_030809.1	131959730..131960299	186.03	175.93	141.64	109.13	180.53	269.94	240.19	153.46	255.17	213.57	213.81	201.07	87.89	226.82	173.35
1338	SAP130	NC_030809.1	complement(131996429..132071445)	754.17	761.31	1091.64	963.18	884.53	900.04	759.87	866.66	737.78	726.52	826.85	741.66	1110.58	760.57	696.21
1339	UGGT1	NC_030809.1	132120937..132229918	998.87	1113.18	1108.74	1190.92	903.45	942.9	932.2	983.69	1047.57	1133.64	1075.74	973.59	815.96	1124.45	1247.03
1340	HS6ST1	NC_030809.1	complement(132308079..132347701)	465.47	389.19	389.52	447.58	592.84	245.12	429.49	324.58	635.88	470.05	280.63	515.9	365.53	1073.3	1282.44
1341	LOC102172104	NC_030809.1	132345569..132398585	7.72	6.4	4.88	3.16	7.1	1.5	0.89	5.52	10.6	9.53	5.01	7.05	5.99	12.55	16.78
1342	LOC102170274	NC_030809.1	complement(133158861..133171973)	1675.85	1820.12	1791.32	2169.92	2037.09	1514.35	1917.07	1289.5	2223.95	2007	2014.51	2107.68	2316.03	2509.51	2533.2
1343	LOC102168585	NC_030809.1	134049126..134049629	8.49	15.99	13.43	7.91	18.13	15.04	15.18	14.35	8.15	20.98	10.02	15.87	9.99	18.34	9.32
1344	LOC102170001	NC_030809.1	complement(134092880..134094591)	33.19	24.52	18.32	18.98	29.96	26.32	41.97	12.14	20.38	20.98	26.73	37.92	37.95	23.16	21.44
1345	PLEKHB2	NC_030809.1	complement(134459664..134508445)	4511.14	4533.76	3937.97	4569.16	5037.55	4536.28	5396.74	3737.13	4379.42	4634.69	4226.12	4350.28	4224.59	5268.03	5270.51
1346	LOC102190997	NC_030809.1	complement(134525523..134526061)	44	51.18	63.5	63.26	26.8	56.39	34.82	44.16	30.16	35.28	33.41	66.14	32.96	24.13	28.89
1347	FAM168B	NC_030809.1	134528627..134568231	2781.25	2843.73	2791.38	3019.22	2665.41	2852	2784.98	3037.17	2894.88	2440.81	2565.74	2391.64	2840.36	2784.59	2628.26
1348	ARHGEF4	NC_030809.1	complement(134568753..134941381)	109.61	85.3	76.93	82.24	104.85	70.68	75	73.97	56.25	47.67	81.85	60.85	54.93	43.43	63.38
1349	PTPN18	NC_030809.1	complement(135193155..135215360)	1028.21	1103.58	939.01	1124.5	1166.76	889.51	1102.74	977.06	940.78	1115.53	765.04	981.52	849.91	956.51	1281.51
1350	IMP4	NC_030809.1	complement(135226286..135231325)	768.07	765.58	790.04	907.82	639.35	711.31	546.46	811.46	641.59	667.41	594.66	698.44	660.15	615.79	637.49
1351	CCDC115	NC_030809.1	135230975..135235504	618.31	821.02	713.11	714.87	741.84	866.2	810.76	661.31	713.33	740.83	736.65	714.32	570.27	785.67	865.84
1352	TUBGCP5	NC_030809.1	135259159..135316660	670.8	706.93	726.54	904.66	622.8	848.91	614.32	909.72	748.38	677.9	726.63	694.92	717.08	600.35	751.2
1353	CYFIP1	NC_030809.1	135381354..135484239	3243.64	2635.81	2679.04	4172.18	4308.33	4328.75	4696.7	2598.88	4290.56	3745.12	3633.13	2826.4	5895.45	6097.14	5157.73
1354	NIPA2	NC_030809.1	complement(135484700..135508391)	1712.13	1719.89	1754.69	1682.79	1972.45	1834.66	1934.04	1743.26	1531	1592.25	1817.4	1509.77	1985.46	1441.04	1466.05
1355	NIPA1	NC_030809.1	complement(135517713..135568744)	54.03	29.86	25.64	25.31	39.42	34.59	45.54	43.06	37.5	20.98	15.03	17.64	21.97	36.68	28.89
1356	LOC102186637	NC_030809.1	135603460..135843790	1426.52	1438.39	1354.17	1383.87	1273.18	1359.45	1155.42	1365.68	1632.09	1530.28	1601.92	1546.81	1509.07	1721.91	1754.04
1357	OCA2	NC_030809.1	135858833..136217224	109.61	120.49	126.99	131.27	115.89	123.31	122.33	124.75	111.69	115.37	143.65	132.28	132.83	124.51	132.35
1358	LOC108633807	NC_030810.1	complement(337593..346706)	165.19	182.33	139.2	143.92	192.36	162.41	154.47	213.08	172.83	163.04	160.36	159.62	148.81	116.79	177.08
1359	ING5	NC_030810.1	complement(352015..366978)	145.12	114.09	100.13	109.13	165.55	129.33	124.11	155.67	137.77	141.11	131.96	132.28	136.82	132.23	102.52
1360	DTYMK	NC_030810.1	374017..381497	213.05	172.73	217.35	237.24	154.52	190.99	120.54	138	164.68	179.25	153.68	194.01	146.81	171.8	157.51
1361	ATG4B	NC_030810.1	complement(383387..399631)	677.75	571.52	576.35	627.88	603.09	675.97	658.97	760.67	661.15	628.32	559.58	716.96	717.08	553.06	552.68
1362	THAP4	NC_030810.1	400086..434870	800.49	765.58	683.8	725.94	632.26	839.88	775.94	825.81	879.63	921.03	863.6	991.23	1042.67	891.84	1095.11
1363	LOC106502005	NC_030810.1	435111..441224	57.89	39.45	8.55	34.79	37.05	24.81	33.04	35.33	18.75	29.56	18.37	29.98	10.99	39.57	9.32
1364	BOK	NC_030810.1	complement(443589..455535)	34.74	27.72	24.42	25.31	40.21	34.59	98.22	43.06	14.67	43.86	10.02	89.95	22.97	8.69	16.78
1365	STK25	NC_030810.1	478966..488602	548.84	453.16	369.99	395.39	573.13	453.4	542	576.3	495.66	481.49	419.27	492.97	477.39	435.3	442.7
1366	FARP2	NC_030810.1	complement(488714..588400)	358.17	342.27	317.48	235.65	301.94	321.82	356.27	325.69	366.85	396.63	268.93	356.28	352.55	390.9	624.45
1367	SEPT2	NC_030810.1	complement(589827..617922)	5026.79	4603.07	4273.77	4638.75	5061.99	5119.01	5691.4	4533.13	5147.37	4922.63	4353.07	4488.73	5222.31	5609.71	5579
1368	HDLBP	NC_030810.1	617985..676214	3605.67	2935.43	2785.28	2579.54	2875.11	2863.28	3019.82	2597.77	3051.41	3503.9	3649.83	3111.25	3358.7	4001.7	3744.81
1369	ANO7	NC_030810.1	complement(679866..690767)	30.11	26.66	17.1	3.16	35.48	8.27	18.75	24.29	16.3	1.91	6.68	6.17	8.99	4.83	12.12
1370	PPP1R7	NC_030810.1	complement(711783..729589)	272.49	259.1	249.1	253.05	271.98	309.04	288.41	313.54	271.47	296.52	288.98	261.92	325.58	312.72	301.04
1371	PASK	NC_030810.1	734568..762025	107.3	105.56	86.7	110.71	73.32	95.49	60.72	71.76	80.71	99.16	45.1	120.82	49.94	57.91	93.2
1372	MTERF4	NC_030810.1	765030..770608	877.68	945.78	968.31	1040.67	977.55	1070.72	875.94	1041.1	1020.67	1070.72	1054.02	983.29	1098.59	1092.6	939.46
1373	SNED1	NC_030810.1	complement(770385..851283)	23.93	26.66	26.86	28.47	26.8	33.84	30.36	28.7	41.58	37.18	18.37	29.98	45.94	44.4	53.12
1374	KIF1A	NC_030810.1	990417..1045907	110.39	14.93	8.55	11.07	3.15	6.02	8.93	19.87	121.47	14.3	10.02	139.34	0	85.9	2.8
1375	GPR35	NC_030810.1	complement(1073344..1096435)	328.84	382.79	500.64	477.63	440.69	435.36	499.14	423.95	322.83	318.45	268.93	506.2	744.05	194.97	251.64
1376	CAPN10	NC_030810.1	complement(1099278..1110046)	214.6	197.26	148.97	153.41	189.2	166.17	191.08	204.24	135.33	131.58	145.33	189.6	109.86	92.66	156.58
1377	LOC108633867	NC_030810.1	1110162..1114621	355.09	357.2	262.53	322.64	311.4	283.47	376.81	293.67	327.72	333.71	278.96	299.84	237.7	353.26	385.85
1378	RNPEPL1	NC_030810.1	complement(1116268..1124813)	1801.68	1498.1	1250.38	1141.89	1497.86	1115.08	2007.26	1374.51	1448.66	1398.7	1085.76	1338.68	1369.25	1468.06	1575.09
1379	DUSP28	NC_030810.1	complement(1127184..1131136)	671.58	591.78	531.17	446	638.56	541.38	725.04	597.28	410.06	507.23	502.79	550.29	631.19	499.01	552.68
1380	ANKMY1	NC_030810.1	1136915..1190488	50.95	40.52	42.74	28.47	48.09	24.81	72.33	22.08	74.19	71.51	26.73	44.09	31.96	76.25	107.18
1381	GPC1	NC_030810.1	complement(1190860..1218517)	2481.75	2401.23	2500.77	2271.14	1344.92	857.18	3951.12	1335.87	3075.86	2436.05	1249.46	2046.83	1939.52	2840.57	1161.28
1382	COPS9	NC_030810.1	1421495..1426071	294.88	274.03	267.42	267.29	271.19	276.7	267.87	252.82	243.75	324.17	235.53	268.97	204.74	291.49	263.76
1383	LOC102185239	NC_030810.1	complement(1437245..1440862)	15.44	8.53	25.64	11.07	15.77	12.78	20.54	22.08	16.3	5.72	10.02	11.46	9.99	13.51	13.98
1384	LOC102184115	NC_030810.1	complement(1493673..1500641)	64.84	8.53	9.77	11.07	10.25	12.78	23.22	9.94	17.12	23.84	6.68	14.99	6.99	23.16	13.98
1385	NDUFA10	NC_030810.1	1767836..1806769	602.88	568.32	631.3	544.06	551.84	581.23	565.21	658	663.6	636.9	576.29	622.6	581.26	716.17	538.7
1386	HDAC4	NC_030810.1	2202835..2496164	599.02	556.59	702.12	654.77	465.13	690.25	706.29	438.3	811.15	829.5	621.39	739.89	1201.46	1172.71	1140.78
1387	TWIST2	NC_030810.1	complement(2614870..2668354)	18.53	26.66	39.07	28.47	41.78	7.52	18.75	30.91	17.12	20.98	20.04	28.22	8.99	9.65	23.3
1388	LOC102179832	NC_030810.1	2668465..2676728	13.12	26.66	31.75	18.98	37.05	12.78	24.11	30.91	12.23	25.74	10.02	21.16	14.98	10.62	13.98
1389	ASB1	NC_030810.1	complement(2984985..3008963)	1485.96	1241.13	1004.95	1118.17	940.5	1061.7	1344.72	1031.16	1181.27	1427.3	1040.66	1205.52	794.98	1654.34	1249.82
1390	TRAF3IP1	NC_030810.1	complement(3027235..3088323)	115.02	91.7	128.21	139.18	128.5	142.86	75.9	117.03	104.35	110.6	133.63	88.19	80.9	84.94	95.06
1391	PER2	NC_030810.1	3132903..3173164	29.33	38.39	46.4	44.28	28.38	36.09	42.86	45.27	66.03	61.97	76.84	37.92	79.9	55.02	50.33
1392	LOC106501995	NC_030810.1	complement(3195966..3205795)	43.23	39.45	50.06	30.05	29.17	66.17	25	35.33	48.91	47.67	51.78	42.33	28.96	53.09	64.31
1393	ILKAP	NC_030810.1	3205993..3229807	829.05	779.44	716.77	714.87	836.44	923.35	724.15	879.91	831.54	802.8	898.68	774.28	839.92	846.48	780.09
1394	ERFE	NC_030810.1	complement(3231123..3240973)	8.49	5.33	7.33	4.74	7.88	3.76	6.25	2.21	5.71	4.77	10.02	1.76	4.99	3.86	2.8
1395	ESPNL	NC_030810.1	complement(3267627..3291446)	27.79	52.25	29.31	34.79	37.84	24.81	45.54	43.06	7.34	12.39	5.01	6.17	6.99	0.97	12.12
1396	SCLY	NC_030810.1	complement(3292404..3322416)	345.05	326.28	304.05	373.25	315.34	430.09	308.05	332.31	344.84	390.91	415.93	404.78	518.34	404.42	313.15
1397	LOC102173359	NC_030810.1	3322735..3334922	296.42	269.77	217.35	298.92	312.97	221.81	307.16	288.15	195.66	272.68	293.99	267.21	217.72	189.18	277.74
1398	UBE2F	NC_030810.1	complement(3334747..3380543)	484.77	404.11	429.82	425.44	509.27	472.95	550.92	469.21	445.12	491.02	521.17	358.04	538.31	643.78	439.91
1399	LRRFIP1	NC_030810.1	complement(3503209..3662640)	8744.39	8032.18	10086.1	9299.64	9986.81	8928.94	10188.1	9083.92	7888.17	8860.35	9137.1	7724.33	9760.5	8509.16	8084.24
1400	COL6A3	NC_030810.1	3863249..3955497	0.77	5.33	4.88	1.58	1.58	12.78	2.68	0	2.45	0.95	8.35	0	1	0.97	1.86
1401	COPS8	NC_030810.1	complement(4183152..4196306)	819.79	831.69	814.46	798.69	739.47	834.62	833.08	896.47	783.44	795.17	922.06	825.43	810.96	911.14	852.79
1402	LOC102175358	NC_030810.1	complement(4627270..4628496)	737.19	755.98	738.75	885.68	610.97	763.19	583.96	642.54	810.34	737.96	753.35	938.31	815.96	761.54	939.46
1403	ACKR3	NC_030810.1	complement(4718366..4730864)	131.23	141.81	267.42	197.7	209.7	212.79	358.06	202.04	681.53	664.55	1018.95	537.06	1064.64	232.61	243.25
1404	IQCA1	NC_030810.1	4788074..4973036	3.86	0	2.44	4.74	1.58	3.76	5.36	3.31	4.08	10.49	8.35	1.76	2	2.9	1.86
1405	AGAP1	NC_030810.1	complement(5160329..5732131)	48.63	106.63	153.86	124.94	141.9	103.76	237.51	43.06	202.18	114.41	58.46	82.01	40.95	131.27	507.01
1406	LOC102168512	NC_030810.1	6026636..6027574	447.72	375.33	335.8	297.34	417.04	270.69	422.35	305.81	367.67	439.54	344.1	397.72	277.64	471.98	436.18
1407	SH3BP4	NC_030810.1	complement(6149599..6249297)	102.67	76.77	72.04	88.57	92.24	83.46	124.11	45.27	102.72	153.5	110.25	198.42	107.86	164.08	88.54
1408	ARL4C	NC_030810.1	6672190..6676211	8906.5	7797.6	8802.75	5875.54	7594.96	7843.93	8962.12	5734.31	7596.32	5111.41	7214.47	6043.48	10827.1	7753.41	7626.62
1409	TRPM8	NC_030810.1	complement(7101606..7208432)	38.6	43.72	42.74	14.23	28.38	51.13	13.39	48.58	37.5	45.77	8.35	29.98	4.99	13.51	27.03
1410	HJURP	NC_030810.1	7253797..7266899	431.51	478.75	561.7	613.65	365.79	609.05	301.8	356.6	655.45	515.81	541.21	686.98	594.24	510.59	595.55
1411	USP40	NC_030810.1	7545239..7627846	717.12	779.44	727.76	795.53	746.57	715.82	642	895.36	675.01	792.31	753.35	771.64	655.16	680.46	737.22
1412	DGKD	NC_030810.1	complement(7630134..7744874)	592.84	594.98	570.24	531.41	663.79	390.99	610.75	599.49	636.7	531.07	442.66	538.82	594.24	532.79	454.82
1413	ATG16L1	NC_030810.1	complement(7794236..7838506)	795.86	872.21	904.82	868.28	822.25	814.32	723.26	919.65	873.11	814.24	863.6	913.62	768.02	707.49	671.05
1414	INPP5D	NC_030810.1	complement(7877943..8015888)	4395.35	4364.22	5032.06	5576.62	3795.11	5023.52	5237.8	4883.1	5647.92	5856.05	6993.98	5119.27	8141.58	6673.36	6325.54
1415	NEU2	NC_030810.1	complement(8043799..8057992)	1.54	1.07	2.44	3.16	3.15	1.5	5.36	4.42	0	3.81	3.34	5.29	3.99	2.9	0.93
1416	NGEF	NC_030810.1	8073918..8201580	10.04	8.53	15.87	20.56	12.61	9.02	14.29	9.94	13.04	5.72	11.69	7.94	7.99	4.83	7.46
1417	GIGYF2	NC_030810.1	complement(8226338..8358229)	1830.24	1716.69	1715.61	1782.43	1852.62	1742.93	1779.57	1759.82	1606	1682.83	1635.32	1531.81	1579.98	1605.12	1635.67
1418	EFHD1	NC_030810.1	complement(8371630..8415681)	9.26	4.27	8.55	7.91	7.88	3.01	1.79	4.42	4.89	5.72	10.02	4.41	0	3.86	0.93
1419	ZSCAN20	NC_030810.1	8471954..8493934	226.95	294.29	313.82	338.46	269.62	304.52	314.3	302.5	287.78	329.89	339.09	303.36	314.6	223.93	342.05
1420	CSMD2	NC_030810.1	complement(8518180..9135080)	8.49	5.33	3.66	3.16	7.88	6.77	8.04	5.52	8.15	12.39	16.7	8.82	3	6.76	5.59
1421	SMIM12	NC_030810.1	complement(9983410..9987760)	319.58	297.49	288.17	257.8	305.09	257.15	335.73	323.48	269.03	327.03	280.63	253.1	292.63	305.97	287.06
1422	DLGAP3	NC_030810.1	complement(9995387..10057276)	4.63	8.53	3.66	1.58	3.94	6.77	3.57	5.52	4.08	0.95	0	13.23	2	8.69	2.8
1423	LOC102184777	NC_030810.1	complement(10091880..10092294)	213.05	254.84	310.15	302.08	230.2	195.5	187.51	246.2	253.54	269.82	258.91	365.1	175.77	214.27	243.25
1424	TMEM35B	NC_030810.1	complement(10122368..10126416)	147.44	126.89	170.95	186.63	231.77	154.14	237.51	142.42	89.68	131.58	90.2	186.08	109.86	120.65	91.34
1425	ZMYM6	NC_030810.1	complement(10127350..10173633)	1678.94	1669.77	1765.68	1755.54	1806.11	1800.07	1990.29	1959.64	1471.49	1699.99	1772.3	1426.87	1715.8	1579.06	1594.67
1426	ZMYM1	NC_030810.1	10197328..10224541	1120.84	1264.59	1576.41	1523.05	1285.8	1354.94	1172.39	1412.05	1231.81	1219.45	1854.15	1316.64	1728.79	971.95	987
1427	SFPQ	NC_030810.1	complement(10259519..10275616)	7474.57	7569.42	7579.23	8428.19	7678.52	7893.56	6865.57	7752.47	5929.99	6756.1	8260.14	6659.91	7241.73	5619.36	6176.42
1428	LOC102168967	NC_030810.1	10307741..10308367	4271.84	3703.14	3349.42	2813.61	4072.61	3655.04	4803.85	3432.41	4348.44	4672.82	3412.63	3419.9	3216.88	5576.9	5882.84
1429	ZMYM4	NC_030810.1	10345354..10512835	627.58	663.22	580.01	699.05	581.01	689.5	559.85	690.02	516.86	561.58	684.87	560.87	574.26	530.86	622.58
1430	KIAA0319L	NC_030810.1	complement(10516299..10633983)	852.21	898.86	816.9	914.15	890.05	862.44	818.8	1043.3	943.22	776.1	813.49	815.73	855.9	788.56	848.13
1431	NCDN	NC_030810.1	10634118..10642975	484.77	475.55	460.35	490.29	404.42	409.04	350.02	476.94	333.43	437.63	395.89	485.03	453.42	335.89	320.61
1432	TFAP2E	NC_030810.1	10649826..10666607	14.67	12.8	14.65	17.4	18.92	21.05	24.11	24.29	17.94	13.35	11.69	16.76	31.96	12.55	13.98
1433	PSMB2	NC_030810.1	complement(10671889..10706133)	1006.59	1023.61	1100.19	1211.48	916.06	1292.53	1035.77	1234.3	1338.61	1259.5	1438.22	1328.98	2036.39	1760.52	1355.14
1434	C3H1orf216	NC_030810.1	complement(10766828..10771603)	104.21	77.84	76.93	79.08	147.42	66.92	97.33	91.63	64.4	70.55	70.16	69.67	75.9	79.15	56.85
1435	CLSPN	NC_030810.1	complement(10786076..10813937)	402.95	372.13	421.27	502.94	371.31	494.01	165.19	314.65	303.27	375.66	360.81	462.1	343.56	318.51	335.52
1436	LOC102168411	NC_030810.1	10848055..10886677	1556.98	1196.35	578.79	676.91	1020.12	833.87	1167.92	792.69	1100.56	1376.77	562.93	912.74	318.59	1341.62	1640.33
1437	AGO1	NC_030810.1	10917803..10954894	1439.64	1590.87	1379.82	1262.09	1344.92	1413.59	1189.35	1339.18	1230.18	1278.57	1145.9	1328.1	981.74	1131.21	1453.93
1438	AGO3	NC_030810.1	10959511..11085157	1740.7	1423.46	1377.38	1450.3	1523.09	1332.39	1396.51	1585.38	1089.96	1140.32	1346.34	1179.06	1117.57	1144.72	1085.79
1439	TEKT2	NC_030810.1	11093754..11098204	16.98	23.46	21.98	26.89	32.32	30.83	16.97	18.77	22.01	28.6	40.09	17.64	39.95	17.37	21.44
1440	ADPRHL2	NC_030810.1	11099140..11104620	394.45	387.05	356.55	370.09	398.12	408.29	436.63	437.19	456.53	447.16	395.89	343.05	467.4	502.87	469.73
1441	COL8A2	NC_030810.1	complement(11105738..11129921)	10.81	6.4	10.99	11.07	11.83	8.27	11.61	3.31	22.01	13.35	13.36	10.58	6.99	3.86	17.71
1442	TRAPPC3	NC_030810.1	complement(11134705..11149485)	488.63	479.82	417.61	422.28	520.31	506.79	525.92	517.79	516.04	480.54	446	410.07	432.45	552.09	592.76
1443	MAP7D1	NC_030810.1	11154660..11176808	1399.5	958.57	818.12	793.95	1175.43	963.95	1427.76	939.53	1274.21	1321.47	933.76	894.22	1315.32	1632.14	1461.39
1444	THRAP3	NC_030810.1	11203280..11271065	6762.08	6726	6546.2	6960.49	6241.36	6560.42	5996.77	6288.53	6909.89	6514.88	6339.18	6518.81	7094.92	6942.65	7019.89
1445	SH3D21	NC_030810.1	11271573..11285953	31.65	41.58	29.31	37.96	36.26	34.59	37.5	51.89	32.61	38.14	35.08	30.87	30.96	26.06	33.55
1446	EVA1B	NC_030810.1	complement(11286366..11288453)	30.88	19.19	17.1	18.98	25.23	19.55	18.75	22.08	34.24	32.42	18.37	34.39	25.97	24.13	29.82
1447	STK40	NC_030810.1	complement(11295155..11333242)	1054.45	928.72	772.94	755.99	1030.37	688	1054.53	958.29	1080.18	927.7	739.99	1000.04	778	1212.28	973.95
1448	LSM10	NC_030810.1	complement(11338955..11341636)	142.03	131.15	147.75	151.83	146.63	151.89	127.69	174.44	175.27	182.11	198.78	156.97	152.8	192.07	196.65
1449	OSCP1	NC_030810.1	complement(11351643..11379752)	2.32	5.33	12.21	15.82	4.73	2.26	1.79	1.1	4.08	4.77	3.34	0.88	1	6.76	13.05
1450	MRPS15	NC_030810.1	complement(11386477..11392286)	220	266.57	285.73	306.82	215.22	212.04	156.26	249.51	225	252.66	238.87	256.63	163.79	215.24	220.89
1451	CSF3R	NC_030810.1	complement(11394408..11408573)	21.61	7.46	14.65	7.91	40.21	4.51	11.61	4.42	20.38	14.3	6.68	15.87	13.98	15.44	86.68
1452	ZC3H12A	NC_030810.1	12397169..12407546	2108.13	1424.53	1001.28	898.33	1496.29	1048.92	2176.02	1615.19	2237.81	2402.68	1510.04	3721.5	1544.02	3038.43	1563.91
1453	MEAF6	NC_030810.1	complement(12415872..12440541)	904.7	915.92	754.63	800.27	879.01	815.07	889.34	916.34	754.09	691.25	701.57	936.55	754.03	886.05	831.35
1454	SNIP1	NC_030810.1	complement(12453766..12469774)	534.95	537.4	534.83	507.68	481.68	543.63	501.81	536.56	463.87	508.19	457.69	527.36	666.15	546.3	441.77
1455	DNALI1	NC_030810.1	12470869..12479526	18.53	14.93	2.44	17.4	22.86	12.78	16.97	18.77	10.6	14.3	16.7	10.58	7.99	5.79	14.91
1456	GNL2	NC_030810.1	complement(12479488..12503646)	927.08	1017.22	969.54	964.76	954.69	900.04	835.76	953.88	915.5	947.72	875.29	1041.49	882.87	1026	926.42
1457	RSPO1	NC_030810.1	complement(12519202..12541600)	6.95	15.99	29.31	55.35	25.23	39.85	20.54	30.91	20.38	8.58	26.73	8.82	28.96	5.79	8.39
1458	C3H1orf109	NC_030810.1	complement(12591206..12598018)	283.3	358.27	678.92	566.2	520.31	456.41	394.67	510.06	454.08	376.61	557.91	417.13	527.32	390.9	325.27
1459	CDCA8	NC_030810.1	12598174..12613416	261.68	248.44	401.73	490.29	261.73	389.49	97.33	221.91	280.44	327.03	451.01	425.06	346.56	268.32	238.59
1460	EPHA10	NC_030810.1	complement(12615370..12659007)	8.49	20.26	14.65	9.49	16.56	7.52	12.5	20.98	16.3	10.49	6.68	13.23	13.98	11.58	7.46
1461	MANEAL	NC_030810.1	12685596..12694130	12.35	18.13	7.33	7.91	15.77	11.28	15.18	7.73	78.26	26.7	26.73	24.69	27.96	85.9	96
1462	YRDC	NC_030810.1	complement(12693862..12697616)	1253.61	1235.8	1178.34	1239.95	1299.99	1245.92	1430.44	1101.82	1565.24	1384.4	1216.05	1530.05	1402.2	1992.16	1392.42
1463	MTF1	NC_030810.1	complement(12698723..12744794)	1154.8	1085.46	1006.17	1039.09	1012.24	1058.69	1227.75	1078.63	1473.12	1220.41	1297.9	1274.31	1467.12	1757.62	1443.68
1464	INPP5B	NC_030810.1	complement(12745894..12797875)	937.12	1274.19	1763.24	1891.56	1652.38	1183.51	1351.86	1539.01	1723.4	1135.55	1598.58	1634.11	2640.62	1348.38	1527.56
1465	SF3A3	NC_030810.1	complement(12807257..12831210)	1106.94	1033.21	1151.48	1083.38	1071.37	1159.45	958.09	1105.13	1058.98	1010.65	1089.1	1061.78	1158.52	1049.17	1043.85
1466	FHL3	NC_030810.1	complement(12835146..12842774)	270.95	224.98	155.08	229.33	285.38	189.48	258.94	166.71	185.87	189.74	100.22	97.01	89.88	254.81	344.84
1467	UTP11	NC_030810.1	12849439..12860707	649.96	709.07	633.74	700.64	691.38	679.73	628.61	648.06	540.5	609.25	629.74	577.63	536.31	584.91	624.45
1468	RRAGC	NC_030810.1	complement(13660928..13675460)	2263.29	1817.98	1752.25	1668.56	2549.52	2107.61	2777.84	1870.22	1333.72	1441.61	1316.28	1216.1	1549.02	1733.49	1370.05
1469	LOC106501986	NC_030810.1	13675515..13679135	115.02	97.03	86.7	63.26	122.19	81.96	96.43	102.67	66.03	72.46	56.79	54.68	55.93	75.29	95.06
1470	MYCBP	NC_030810.1	complement(13678611..13685735)	443.09	433.97	402.96	319.48	450.94	378.21	364.31	425.05	362.78	328.94	297.33	434.76	257.67	362.91	455.75
1471	GJA9	NC_030810.1	complement(13686221..13691649)	21.61	56.51	37.85	26.89	27.59	44.36	50	36.43	23.64	29.56	28.4	24.69	36.95	53.09	65.24
1472	RHBDL2	NC_030810.1	complement(13691745..13753172)	12.35	15.99	12.21	11.07	18.92	12.78	19.64	24.29	15.49	11.44	16.7	10.58	27.96	8.69	15.84
1473	AKIRIN1	NC_030810.1	13807066..13818968	2162.94	2224.23	2216.26	2290.11	2233.39	2328.67	2138.52	2255.52	1866.88	2050.86	2288.45	2051.24	2202.18	1917.84	1858.42
1474	LOC106501985	NC_030810.1	complement(13823783..13827798)	17.75	35.19	12.21	23.72	16.56	21.81	18.75	16.56	22.83	29.56	21.72	18.52	15.98	17.37	28.89
1475	NDUFS5	NC_030810.1	13827869..13833212	481.68	537.4	550.71	509.27	480.1	456.41	383.06	438.3	464.68	504.37	501.12	506.2	366.53	393.8	520.06
1476	LOC102169353	NC_030810.1	13877999..14218862	10427.2	9126.17	9480.45	10177.4	9462.55	7873.26	10051.5	9151.27	8147.41	8764.05	9334.21	6865.38	8102.63	8723.43	8790.7
1477	BMP8A	NC_030810.1	14223948..14265925	34.74	24.52	18.32	26.89	41.78	22.56	35.72	17.66	14.67	20.02	23.39	14.99	17.98	18.34	12.12
1478	LOC108635615	NC_030810.1	complement(14267712..14294103)	3.09	1.07	7.33	9.49	0	3.01	1.79	3.31	0.82	2.86	5.01	2.65	2	0	1.86
1479	PABPC4	NC_030810.1	complement(14299568..14313982)	1644.2	1842.51	1834.06	2000.69	1371.73	1745.94	1224.18	1579.86	1450.3	1320.52	1074.07	1575.03	1215.44	1289.5	1352.34
1480	NT5C1A	NC_030810.1	complement(14382893..14406178)	13.12	1.07	3.66	3.16	1.58	3.01	12.5	3.31	5.71	2.86	1.67	0.88	0	6.76	6.52
1481	HPCAL4	NC_030810.1	complement(14411264..14423702)	47.86	29.86	35.41	14.23	14.19	37.6	12.5	24.29	35.05	14.3	25.06	13.23	4.99	55.02	45.67
1482	PPIE	NC_030810.1	14468720..14484787	328.07	404.11	357.78	381.16	361.85	364.68	317.88	380.89	411.69	379.47	322.39	375.68	410.47	400.56	377.46
1483	TRIT1	NC_030810.1	complement(14557981..14602154)	1096.14	1122.78	1094.09	1130.82	1054.02	1354.19	972.38	1155.91	1167.41	987.77	1301.24	1030.03	1246.4	1117.7	1239.57
1484	MYCL	NC_030810.1	complement(14614693..14621266)	128.14	235.64	157.52	192.95	85.14	97.75	212.51	114.82	223.37	181.15	175.39	227.52	234.7	180.49	286.13
1485	MFSD2A	NC_030810.1	14667314..14680021	10.04	18.13	15.87	7.91	9.46	12.78	3.57	6.62	16.3	7.63	8.35	8.82	7.99	6.76	20.5
1486	LOC108635638	NC_030810.1	complement(14691622..14700807)	2.32	1.07	6.11	3.16	6.31	4.51	5.36	7.73	3.26	2.86	0	1.76	1	1.93	3.73
1487	CAP1	NC_030810.1	14742043..14768971	6347.56	5841	5498.51	5068.93	7022.61	5644.59	7798.66	5575.33	6566.68	7468.32	5203.31	5393.54	5549.89	8010.15	7359.14
1488	PPT1	NC_030810.1	complement(14769042..14785235)	2139.01	2513.19	2436.05	2963.86	2618.9	2960.27	2858.2	1876.84	5241.93	4749.1	2612.51	2882.84	3092.04	7147.27	9123.43
1489	RLF	NC_030810.1	14836369..14922369	2023.22	1738.01	1588.62	1744.47	1951.16	1673.75	2215.31	1574.34	1738.07	2012.72	2428.77	1985.1	2015.42	1827.11	1920.87
1490	TMCO2	NC_030810.1	14929793..14932608	14.67	12.8	9.77	7.91	18.92	13.53	11.61	11.04	10.6	15.26	21.72	9.7	6.99	6.76	15.84
1491	ZMPSTE24	NC_030810.1	14950764..14993348	657.68	754.92	688.69	661.1	539.23	722.59	611.64	695.54	789.14	644.53	873.62	713.44	762.02	861.92	822.03
1492	COL9A2	NC_030810.1	complement(15000986..15016479)	4.63	1.07	1.22	1.58	0	3.01	5.36	1.1	2.45	0	10.02	5.29	1	6.76	3.73
1493	SMAP2	NC_030810.1	15053632..15102158	3747.71	3033.53	2644.85	2434.04	2866.44	3060.28	3918.98	2395.73	5504.44	4954.09	3851.95	6292.16	3649.33	7504.39	5346
1494	ZFP69B	NC_030810.1	15120282..15144459	10.04	13.86	12.21	7.91	9.46	10.53	8.93	7.73	12.23	10.49	13.36	11.46	20.97	6.76	10.25
1495	ZFP69	NC_030810.1	15148977..15165365	225.4	190.86	156.3	161.32	215.22	199.26	229.48	209.76	225.82	226.92	141.98	171.97	195.75	256.74	236.73
1496	LOC102185625	NC_030810.1	15179041..15206627	361.26	405.18	374.87	313.15	310.61	347.38	377.7	314.65	329.35	352.77	297.33	219.59	393.5	427.58	327.13
1497	RIMS3	NC_030810.1	complement(15250367..15295283)	22.39	11.73	15.87	18.98	26.8	11.28	19.64	22.08	24.46	20.98	15.03	22.05	21.97	18.34	10.25
1498	LOC108634147	NC_030810.1	complement(15310119..15315197)	559.65	636.56	787.59	730.69	761.55	660.18	602.71	834.64	541.31	594	699.9	525.6	671.14	442.06	553.61
1499	NFYC	NC_030810.1	15315404..15381493	1083.79	1104.65	1144.15	1224.14	1139.16	1288.78	1075.95	1386.66	1030.45	1129.83	1399.8	1052.07	1465.12	946.86	1018.69
1500	KCNQ4	NC_030810.1	15393310..15452416	19.3	17.06	17.1	17.4	22.07	18.8	16.97	22.08	11.41	23.84	16.7	13.23	8.99	8.69	12.12
1501	CITED4	NC_030810.1	complement(15475017..15476378)	179.09	77.84	52.51	22.14	88.3	24.81	66.97	68.45	71.74	50.53	53.45	77.6	26.97	62.74	27.96
1502	CTPS1	NC_030810.1	15594936..15625865	490.17	520.34	571.46	615.23	378.41	539.87	236.62	420.63	406.8	419.51	427.62	541.47	389.5	348.44	373.74
1503	SLFNL1	NC_030810.1	complement(15628164..15633250)	6.18	7.46	6.11	6.33	6.31	5.26	5.36	5.52	9.78	7.63	8.35	7.94	7.99	7.72	5.59
1504	SCMH1	NC_030810.1	complement(15637457..15855355)	165.19	171.67	266.19	317.9	245.96	312.79	227.69	172.23	211.96	166.85	243.88	156.97	460.41	300.18	162.17
1505	HIVEP3	NC_030810.1	complement(16143582..16659535)	2812.9	2310.6	2294.4	2769.33	2369.78	1942.19	3527.88	1546.74	2903.85	2728.75	1999.47	2551.26	3800.13	4434.1	2524.81
1506	LOC108635616	NC_030810.1	16655866..16671180	3.09	2.13	3.66	0	4.73	4.51	5.36	3.31	3.26	3.81	8.35	2.65	14.98	2.9	3.73
1507	GUCA2A	NC_030810.1	complement(16757271..16760306)	3.09	2.13	0	3.16	3.15	1.5	2.68	5.52	0.82	0.95	0	5.29	0	0	0.93
1508	FOXJ3	NC_030810.1	complement(16769526..16920659)	2041.75	2093.08	2660.73	2291.7	2379.24	2516.65	2292.1	2441	2133.46	1974.58	2413.73	1873.98	2667.58	2097.37	1918.07
1509	RIMKLA	NC_030810.1	16994111..17027435	11.58	12.8	7.33	6.33	13.4	5.26	8.93	6.62	17.12	18.12	5.01	8.82	10.99	9.65	17.71
1510	ZMYND12	NC_030810.1	complement(17048117..17083139)	6.18	15.99	21.98	36.38	16.56	27.82	12.5	29.81	29.35	21.93	48.44	26.46	55.93	16.41	30.76
1511	PPCS	NC_030810.1	17083553..17224415	860.7	871.14	896.27	895.17	1030.37	971.47	912.55	1007.98	947.3	984.91	1114.16	1084.7	1178.49	1007.66	1043.85
1512	PPIH	NC_030810.1	17227464..17244672	511.02	503.28	551.93	569.37	510.85	584.23	455.38	582.93	410.88	451.93	479.41	413.6	540.31	412.14	453.89
1513	YBX1	NC_030810.1	17249139..17268236	2699.43	2721.11	2972.1	3180.54	2652.79	3199.38	2618.01	2848.39	2539.44	2719.22	2822.98	2872.26	3424.62	2784.59	2543.45
1514	P3H1	NC_030810.1	complement(17294547..17313795)	322.67	360.4	369.99	363.76	368.16	354.15	305.37	394.14	423.1	409.98	446	394.2	377.52	383.18	450.16
1515	C3H1orf50	NC_030810.1	17313998..17323506	565.05	600.31	682.58	692.73	651.18	769.2	626.82	746.32	580.44	588.27	703.24	608.49	696.11	644.75	629.11
1516	LOC102184582	NC_030810.1	17330390..17342472	29.33	4.27	25.64	17.4	18.13	18.05	19.64	15.46	18.75	14.3	16.7	11.46	18.98	22.2	13.05
1517	SVBP	NC_030810.1	complement(17346323..17352490)	230.03	156.74	174.61	140.76	224.68	200.76	253.59	129.17	216.85	143.97	113.59	177.26	115.85	232.61	235.8
1518	ERMAP	NC_030810.1	17372886..17384417	12.35	8.53	14.65	7.91	12.61	6.77	14.29	13.25	13.86	12.39	6.68	7.05	13.98	19.3	12.12
1519	ZNF691	NC_030810.1	17386195..17391582	225.4	177	168.51	177.14	209.7	213.54	233.05	203.14	226.63	192.6	155.35	194.01	207.73	269.29	235.8
1520	LOC102183480	NC_030810.1	complement(17438374..17439972)	37.82	22.39	24.42	11.07	45.72	17.29	44.65	16.56	15.49	30.51	20.04	21.16	3.99	22.2	8.39
1521	SLC2A1	NC_030810.1	complement(17438803..17472481)	2977.32	2272.21	1925.64	1785.59	2923.2	2137.68	3643.96	1957.44	2881.02	3264.59	3302.39	2992.2	2917.26	3964.05	2277.83
1522	EBNA1BP2	NC_030810.1	complement(17917515..17924268)	821.33	794.37	815.68	873.03	621.22	755.67	576.82	675.66	657.08	778.96	626.4	739.01	764.02	874.47	806.19
1523	CFAP57	NC_030810.1	17924654..17992675	3.86	12.8	21.98	22.14	11.04	3.76	8.93	5.52	9.78	6.67	10.02	19.4	10.99	1.93	5.59
1524	C3H1orf210	NC_030810.1	complement(18017986..18021804)	0.77	0	4.88	4.74	0.79	0.75	2.68	1.1	3.26	2.86	3.34	3.53	1	2.9	0.93
1525	LOC102173632	NC_030810.1	18021856..18027904	1.54	3.2	4.88	3.16	3.94	1.5	6.25	3.31	2.45	0.95	8.35	4.41	2	1.93	0
1526	TIE1	NC_030810.1	18048888..18069122	155.16	161.01	101.35	131.27	94.6	89.48	194.65	141.32	114.95	313.68	223.83	281.32	97.87	115.82	104.38
1527	MPL	NC_030810.1	18085290..18100008	0.77	4.27	1.22	0	3.15	0.75	9.82	3.31	0.82	2.86	16.7	7.94	1	4.83	1.86
1528	CDC20	NC_030810.1	18104911..18108909	138.17	127.95	197.81	205.6	91.45	137.6	56.25	87.22	124.73	210.71	238.87	238.11	138.82	129.34	133.28
1529	ELOVL1	NC_030810.1	complement(18109074..18113878)	1724.49	1344.56	1250.38	1152.97	1604.29	1372.24	1766.17	1344.7	1325.56	1564.6	1201.02	1247.85	1086.61	1918.81	1660.84
1530	LOC108634218	NC_030810.1	complement(18116509..18120189)	41.68	47.98	58.61	28.47	45.72	75.19	89.29	66.24	59.51	80.09	65.15	75.84	62.92	71.42	48.46
1531	MED8	NC_030810.1	complement(18127975..18135307)	712.49	639.76	573.91	665.84	756.82	697.77	842.91	707.68	728.82	790.4	714.93	709.03	795.98	941.06	757.72
1532	SZT2	NC_030810.1	18135373..18187342	647.65	644.02	766.84	768.64	788.35	709.8	683.08	969.33	892.68	791.36	674.84	859.83	841.92	817.52	771.7
1533	HYI	NC_030810.1	complement(18187336..18190216)	63.3	47.98	69.6	61.68	78.83	45.87	75.9	65.14	91.31	97.25	73.5	103.18	75.9	88.8	81.08
1534	PTPRF	NC_030810.1	18260300..18344672	106.53	63.98	72.04	47.45	132.44	78.2	108.93	67.35	92.12	66.74	30.07	88.19	23.97	58.88	59.65
1535	KDM4A	NC_030810.1	18371147..18411922	1860.34	1867.03	1804.75	1975.38	1799.8	2147.46	2105.48	2152.85	2461.18	1979.35	2375.31	2067.99	2325.02	2623.4	2417.63
1536	ST3GAL3	NC_030810.1	18413948..18640686	479.37	339.07	247.88	270.45	374.47	266.18	345.56	366.54	269.84	342.29	265.59	329.82	265.66	254.81	296.38
1537	LOC102168597	NC_030810.1	complement(18638450..18655934)	247.79	226.05	185.6	221.42	209.7	211.29	185.72	264.97	139.4	180.2	172.05	174.61	159.8	170.84	178.95
1538	IPO13	NC_030810.1	18656066..18675874	792	666.42	586.12	597.83	828.55	684.24	817.01	724.24	680.72	736.06	581.3	648.18	684.12	960.37	759.59
1539	DPH2	NC_030810.1	18677707..18681613	314.95	331.61	341.9	327.39	291.69	345.13	264.3	361.02	321.2	311.78	314.04	366.86	361.54	352.3	314.09
1540	ATP6V0B	NC_030810.1	18683574..18686898	2088.06	1301.91	1185.67	1118.17	2176.63	1278.25	2305.49	1330.35	1735.63	1645.64	1409.82	1334.27	1415.19	2041.39	1830.46
1541	B4GALT2	NC_030810.1	18687748..18697707	983.44	785.84	605.65	621.56	940.5	678.22	936.66	769.51	748.38	759.89	614.71	772.52	721.08	915.97	822.96
1542	CCDC24	NC_030810.1	18698150..18702132	43.23	28.79	20.76	23.72	28.38	35.34	41.07	41.95	39.95	39.09	53.45	24.69	54.93	48.26	35.42
1543	SLC6A9	NC_030810.1	complement(18702087..18733702)	2337.4	1848.9	1693.63	1685.95	2254.68	2133.92	2463.53	2066.74	4527.79	3448.6	2118.07	3402.27	4024.85	6157.94	4196.83
1544	DMAP1	NC_030810.1	18935998..18945617	311.09	330.54	514.07	425.44	322.43	348.89	556.28	370.95	371.75	350.87	559.58	350.1	581.26	401.52	384.92
1545	ERI3	NC_030810.1	complement(18946003..19078626)	200.7	249.51	221.02	202.44	175.8	238.36	163.4	223.01	207.07	191.64	225.5	182.55	246.68	271.22	250.71
1546	RNF220	NC_030810.1	19134220..19396425	2024.76	1863.83	1937.85	1878.91	2156.13	1945.95	2004.58	2147.33	2104.93	1950.74	1952.7	1713.48	2228.15	2068.41	1983.31
1547	TMEM53	NC_030810.1	complement(19398934..19416381)	29.33	36.25	37.85	33.21	32.32	44.36	42.86	32.02	30.16	29.56	30.07	27.34	35.95	45.36	42.87
1548	C3H1orf228	NC_030810.1	19416581..19475118	10.04	15.99	79.37	7.91	7.88	7.52	6.25	8.83	105.16	7.63	10.02	10.58	7.99	9.65	9.32
1549	LOC108635640	NC_030810.1	complement(19492744..19496898)	15.44	6.4	7.33	4.74	7.1	14.29	13.39	11.04	1.63	7.63	18.37	8.82	18.98	7.72	9.32
1550	KIF2C	NC_030810.1	19497048..19515005	159.02	153.54	179.5	237.24	126.92	180.46	66.08	100.47	150	197.36	248.89	251.33	165.79	142.85	150.05
1551	RPS8	NC_030810.1	19528475..19531122	5154.16	5891.12	5781.8	5478.56	5033.61	4573.12	3665.39	4599.37	7858.82	5198.17	4060.75	5571.67	4617.09	6164.7	7353.55
1552	BEST4	NC_030810.1	complement(19533282..19537923)	13.89	7.46	9.77	26.89	17.34	10.53	16.97	14.35	10.6	8.58	16.7	14.99	8.99	7.72	14.91
1553	PLK3	NC_030810.1	19552113..19557154	920.91	640.83	588.56	556.71	865.61	575.96	1147.39	841.27	841.32	800.89	756.69	1108.51	623.2	886.05	458.55
1554	TCTEX1D4	NC_030810.1	complement(19557154..19559385)	3.09	4.27	1.22	1.58	3.15	3.01	3.57	1.1	3.26	5.72	5.01	3.53	3	0.97	0.93
1555	BTBD19	NC_030810.1	19559512..19564955	160.56	155.67	109.9	113.87	191.57	132.34	216.08	139.11	146.74	171.62	163.7	171.97	103.87	169.87	121.16
1556	PTCH2	NC_030810.1	complement(19570536..19586439)	8.49	17.06	12.21	17.4	22.07	13.53	16.07	28.7	8.15	12.39	6.68	9.7	6.99	0.97	14.91
1557	EIF2B3	NC_030810.1	complement(19591301..19712010)	358.17	406.25	311.37	400.14	312.97	375.2	314.3	375.37	374.19	398.54	349.11	389.79	337.57	385.11	438.04
1558	HECTD3	NC_030810.1	complement(19724747..19732726)	565.82	520.34	424.93	382.74	589.69	433.1	553.6	461.48	445.93	484.35	405.91	405.66	419.46	477.77	432.45
1559	UROD	NC_030810.1	19735233..19738693	269.4	218.58	234.45	256.21	234.93	288.73	259.84	235.16	294.3	265.06	238.87	240.75	272.65	355.19	372.8
1560	ZSWIM5	NC_030810.1	complement(19738773..19797291)	23.93	39.45	34.19	17.4	35.48	39.1	16.07	49.68	30.16	37.18	23.39	29.1	23.97	10.62	14.91
1561	LOC102174357	NC_030810.1	complement(19829518..19831304)	1573.96	1730.55	1636.24	1723.91	1425.34	1575.25	1321.5	1129.42	1327.2	1419.68	1167.61	1519.47	1159.52	1358.99	1234.91
1562	LOC106501974	NC_030810.1	complement(20011606..20034411)	4.63	5.33	0	0	4.73	1.5	1.79	6.62	4.08	2.86	3.34	3.53	2	0.97	1.86
1563	HPDL	NC_030810.1	20038094..20039756	93.4	69.31	81.81	86.99	21.29	50.38	20.54	37.54	17.94	43.86	38.42	62.61	29.96	38.61	18.64
1564	MUTYH	NC_030810.1	complement(20040325..20052659)	155.93	235.64	188.05	191.37	287.75	187.23	159.83	311.34	180.17	179.25	235.53	168.44	177.77	159.26	169.63
1565	TOE1	NC_030810.1	20052442..20056227	843.72	767.71	882.84	828.74	968.88	875.22	878.62	830.23	798.93	840.94	845.22	843.07	1012.7	965.19	781.96
1566	TESK2	NC_030810.1	complement(20056153..20195032)	447.72	389.19	295.5	335.29	462.76	372.95	378.59	327.9	465.5	403.31	285.64	362.45	322.59	412.14	569.46
1567	LOC102183655	NC_030810.1	complement(20200128..20203776)	61.75	45.85	58.61	44.28	86.72	64.66	49.11	49.68	66.85	47.67	68.49	42.33	53.93	52.12	67.1
1568	MMACHC	NC_030810.1	20203755..20209102	171.37	166.34	124.55	169.23	158.46	112.03	104.47	130.27	105.98	108.69	131.96	186.08	107.86	99.42	130.48
1569	PRDX1	NC_030810.1	complement(20210224..20220796)	5811.84	4733.15	5297.03	4792.16	7643.83	6211.54	6659.31	4415	5772.65	5475.62	4062.42	3262.05	4497.24	6816.21	5969.51
1570	LOC102182848	NC_030810.1	complement(20246328..20247096)	211.51	74.64	89.14	33.21	55.97	43.61	232.16	23.18	222.56	30.51	53.45	75.84	53.93	236.47	61.51
1571	LOC102182562	NC_030810.1	20253752..20254370	12294.5	11920.9	12820.1	12328.4	15165.5	12217	12144.5	12309.9	14754.9	13088.9	13271.4	16762.6	13688.5	13682.6	17709.1
1572	AKR1A1	NC_030810.1	20260828..20271463	964.14	1017.22	942.67	1051.74	1136.01	1048.16	1199.18	966.02	1745.41	1569.37	1358.04	1325.46	1291.35	1951.62	2002.89
1573	NASP	NC_030810.1	20285901..20314756	1604.84	1615.39	1752.25	1866.25	1495.5	1595.55	1087.56	1474.98	1373.66	1426.35	1217.72	1619.12	1240.41	1110.94	1377.51
1574	CCDC17	NC_030810.1	complement(20315450..20319991)	38.6	37.32	31.75	41.12	58.34	42.86	33.04	45.27	39.95	36.23	41.76	20.28	39.95	32.82	29.82
1575	GPBP1L1	NC_030810.1	complement(20321190..20387104)	2847.64	3005.8	3465.42	3408.29	3361.52	3521.2	3251.97	3648.8	2910.37	2764.98	3512.86	2728.52	3630.35	2638.84	2752.22
1576	TMEM69	NC_030810.1	20388672..20393127	189.12	201.52	207.58	205.6	196.3	248.88	197.33	184.37	224.19	217.39	212.14	203.71	265.66	249.02	251.64
1577	IPP	NC_030810.1	complement(20399464..20433673)	363.58	392.39	426.16	427.02	458.82	473.7	402.7	408.49	378.27	450.03	424.28	401.25	429.45	424.69	452.96
1578	MAST2	NC_030810.1	20492886..20691862	416.07	258.04	234.45	232.49	331.11	269.18	335.73	202.04	375.82	294.61	207.13	306.01	247.68	499.97	301.04
1579	PIK3R3	NC_030810.1	complement(20695743..20799633)	46.32	41.58	97.69	86.99	91.45	81.96	82.15	97.15	46.47	42.9	68.49	41.45	138.82	26.06	45.67
1580	TSPAN1	NC_030810.1	20856969..20861741	3.09	4.27	3.66	0	1.58	2.26	0	0	8.15	6.67	0	0.88	1	17.37	15.84
1581	POMGNT1	NC_030810.1	complement(20864051..20873007)	206.1	231.38	178.28	188.21	223.89	216.55	230.37	194.31	312.23	259.34	195.44	253.1	222.71	363.88	330.86
1582	LURAP1	NC_030810.1	20875738..20893167	80.28	113.02	64.72	68.01	113.52	78.95	53.57	101.57	45.65	73.42	31.74	72.31	40.95	11.58	61.51
1583	RAD54L	NC_030810.1	20921425..20948076	188.35	151.41	206.36	224.58	169.5	270.69	118.76	167.81	200.55	216.43	193.77	250.45	221.72	171.8	200.38
1584	LRRC41	NC_030810.1	complement(20948003..20966669)	1035.93	1004.42	974.42	912.57	1074.52	1044.4	1003.63	1117.27	1220.4	1034.49	1130.86	1108.51	1168.5	1227.73	1246.1
1585	LOC102176290	NC_030810.1	20966633..20977243	1265.96	1311.51	1405.46	1409.18	1184.89	1345.17	1110.78	1247.55	1364.7	1411.1	1334.65	1433.93	1336.29	1385.05	1410.13
1586	LOC102176009	NC_030810.1	complement(20986315..20988444)	230.81	224.98	203.92	224.58	219.95	224.07	196.44	239.57	196.47	192.6	223.83	249.57	188.76	184.35	222.75
1587	NSUN4	NC_030810.1	20991648..21014766	460.84	593.91	478.66	680.08	566.82	497.01	493.78	481.36	469.57	525.35	604.69	598.79	472.4	499.97	502.35
1588	FAAH	NC_030810.1	21025905..21047728	47.09	61.84	34.19	58.52	70.95	38.35	39.29	55.2	27.72	49.58	53.45	52.03	32.96	37.64	31.69
1589	LOC102175263	NC_030810.1	21056585..21081287	3.09	6.4	1.22	3.16	7.1	1.5	0.89	0	0.82	0.95	3.34	0.88	4.99	0.97	0
1590	MKNK1	NC_030810.1	complement(21195136..21240484)	3431.22	2553.71	2044.08	1997.52	3288.2	2291.07	3605.57	2276.5	3325.33	3477.21	2248.36	2760.26	2236.14	4569.23	3124.09
1591	MOB3C	NC_030810.1	complement(21243894..21252657)	1087.65	972.43	1089.2	1235.21	1392.22	1330.88	1213.46	1084.15	1617.42	1334.82	1257.81	1039.73	2342	1933.29	1236.78
1592	ATPAF1	NC_030810.1	complement(21272351..21300966)	897.75	1100.39	1648.45	1689.12	1024.85	1636.91	903.62	1121.69	1215.51	1095.51	1413.16	1411.88	1854.63	1066.54	1050.37
1593	EFCAB14	NC_030810.1	complement(21307766..21346601)	3797.88	4043.28	3670.56	4200.65	4394.26	4760.35	4972.61	3322.01	4282.41	4688.08	3922.11	4011.64	4615.09	5990.96	4867.88
1594	LOC102172960	NC_030810.1	21416336..21436716	3.09	2.13	6.11	7.91	7.1	6.77	1.79	3.31	4.89	4.77	10.02	5.29	8.99	2.9	3.73
1595	LOC102177122	NC_030810.1	complement(21438764..21439433)	54.03	56.51	53.73	55.35	40.21	35.34	28.57	51.89	49.73	52.44	36.75	40.57	27.96	40.54	38.21
1596	LOC102172683	NC_030810.1	complement(21459028..21472874)	0.77	10.66	3.66	4.74	1.58	2.26	0.89	3.31	0.82	0.95	1.67	1.76	0	0.97	0.93
1597	LOC102174897	NC_030810.1	21705625..21756805	3.86	6.4	4.88	3.16	7.1	3.76	10.71	9.94	2.45	2.86	3.34	4.41	1	0.97	2.8
1598	TAL1	NC_030810.1	complement(21802996..21819986)	163.65	180.2	282.07	313.15	307.46	300.76	292.87	193.2	460.61	308.92	247.22	130.52	547.3	354.23	331.79
1599	STIL	NC_030810.1	complement(21836364..21890823)	266.31	314.55	369.99	393.81	324.8	327.83	262.52	270.49	258.43	291.75	293.99	283.96	294.62	302.11	278.67
1600	CMPK1	NC_030810.1	21901979..21937757	987.29	1012.95	816.9	718.03	891.62	820.33	780.4	1051.03	1134.8	1183.22	851.91	1047.67	1037.67	1278.88	1157.55
1601	LOC102172959	NC_030810.1	complement(21967407..21990575)	47.09	28.79	29.31	31.63	39.42	31.58	33.04	32.02	46.47	40.04	41.76	44.09	34.96	39.57	56.85
1602	FOXD2	NC_030810.1	21991012..21993551	14.67	8.53	4.88	11.07	7.1	6.02	8.93	4.42	11.41	13.35	10.02	7.05	10.99	15.44	7.46
1603	LOC102172508	NC_030810.1	complement(22233926..22234665)	11.58	9.6	18.32	9.49	7.88	12.78	7.14	14.35	4.89	7.63	13.36	10.58	7.99	8.69	8.39
1604	TRABD2B	NC_030810.1	complement(22324204..22545244)	19.3	10.66	17.1	18.98	7.1	21.81	9.82	28.7	8.97	27.65	43.43	9.7	31.96	13.51	26.1
1605	SPATA6	NC_030810.1	complement(22880683..23048398)	155.93	170.6	191.71	142.34	132.44	160.16	169.65	167.81	155.71	141.11	200.45	146.39	154.8	154.43	172.42
1606	BEND5	NC_030810.1	complement(23313634..23362749)	68.7	69.31	37.85	26.89	38.63	21.81	60.72	48.58	107.61	61.02	45.1	67.9	20.97	44.4	68.04
1607	LOC106501971	NC_030810.1	complement(23457142..24571699)	19.3	28.79	25.64	26.89	29.96	18.8	16.07	26.5	20.38	21.93	30.07	19.4	43.94	23.16	22.37
1608	FAF1	NC_030810.1	complement(24994347..25472808)	500.21	496.88	465.23	430.19	407.58	456.41	406.27	482.46	357.89	429.05	422.61	402.13	403.48	385.11	369.08
1609	CDKN2C	NC_030810.1	25479545..25485500	121.96	108.76	159.96	161.32	137.17	134.59	83.93	89.43	109.24	178.29	193.77	186.96	145.81	110.03	152.85
1610	C3H1orf185	NC_030810.1	25620924..25682802	2.32	3.2	1.22	4.74	3.94	2.26	3.57	2.21	4.08	4.77	5.01	1.76	3.99	1.93	3.73
1611	RNF11	NC_030810.1	25746065..25783238	1343.93	1317.9	1338.3	1160.87	1320.48	1192.53	1491.16	1149.29	1014.15	1078.34	1231.09	1184.36	1251.4	1204.56	1058.76
1612	TTC39A	NC_030810.1	complement(25790229..25842070)	10.81	15.99	25.64	15.82	29.17	27.82	16.07	24.29	9.78	31.46	10.02	13.23	8.99	12.55	5.59
1613	EPS15	NC_030810.1	complement(25851875..25998067)	3064.55	3011.13	3160.15	3163.14	2732.42	2997.12	3078.75	2584.52	3284.56	2826.01	3050.16	2779.66	3380.67	3661.95	4091.52
1614	OSBPL9	NC_030810.1	26097858..26266528	1607.92	1377.61	1273.58	1323.77	1296.83	1452.69	1341.15	1204.49	2047.86	1687.59	1483.32	1452.45	1324.3	1976.72	2563.95
1615	NRDC	NC_030810.1	complement(26266745..26379924)	2131.29	2078.15	2306.62	2228.43	2167.96	2312.13	2196.56	2280.92	2150.58	2187.2	2331.88	2053	2287.07	2078.06	2080.24
1616	RAB3B	NC_030810.1	complement(26416255..26489571)	5.4	10.66	4.88	17.4	7.88	15.04	8.93	18.77	12.23	12.39	21.72	8.82	29.96	6.76	13.05
1617	TXNDC12	NC_030810.1	complement(26511487..26543409)	577.4	630.16	688.69	629.47	659.85	591.75	556.28	655.79	742.68	709.36	755.02	639.36	572.27	727.76	753.06
1618	BTF3L4	NC_030810.1	26544220..26569257	485.54	522.47	476.22	507.68	448.57	448.14	489.31	432.78	584.52	469.09	479.41	515.9	381.51	495.14	505.15
1619	ZFYVE9	NC_030810.1	26616602..26802862	137.4	180.2	108.68	118.62	152.15	114.29	152.69	122.55	132.07	157.32	120.27	123.46	93.88	169.87	178.01
1620	CC2D1B	NC_030810.1	complement(26803715..26820863)	1244.35	1536.49	1350.51	1368.06	1545.95	1385.02	1450.08	1627.33	1294.59	1326.24	1105.81	1068.83	1297.34	1414.01	1336.5
1621	ORC1	NC_030810.1	complement(26823715..26859713)	421.47	380.66	466.45	507.68	327.16	474.46	169.65	298.09	295.93	293.66	302.34	421.54	334.57	247.09	293.58
1622	PRPF38A	NC_030810.1	26859821..26881869	1153.26	1241.13	1296.78	1181.43	1158.08	1172.23	966.13	1141.56	905.72	1060.23	1097.45	1142.91	889.86	879.29	963.7
1623	ZCCHC11	NC_030810.1	complement(26885034..27081817)	1821.75	2036.57	2075.83	2263.23	1628.73	2233.18	1497.41	2296.37	1920.68	1790.57	2650.93	2157.94	2324.02	1369.61	1625.42
1624	GPX7	NC_030810.1	27079397..27086987	683.93	717.6	721.66	714.87	455.67	602.28	418.77	550.91	615.5	589.23	554.57	678.16	589.25	426.62	509.81
1625	FAM159A	NC_030810.1	27101237..27130109	9.26	14.93	9.77	9.49	7.1	9.77	8.93	12.14	17.12	17.16	18.37	13.23	7.99	19.3	27.03
1626	LOC102183751	NC_030810.1	complement(27160530..27179443)	223.86	237.78	234.45	259.38	173.44	206.02	182.15	183.27	132.88	169.71	173.72	178.14	161.79	194	148.19
1627	ZYG11B	NC_030810.1	27209937..27281725	754.94	694.14	680.14	714.87	665.37	669.95	793.8	595.07	608.98	650.25	639.76	656.11	657.16	707.49	713.92
1628	LOC102183200	NC_030810.1	27293578..27362963	7.72	6.4	9.77	7.91	14.19	9.02	6.25	7.73	4.08	8.58	15.03	4.41	6.99	6.76	4.66
1629	LOC102182655	NC_030810.1	complement(27364696..27390625)	6.95	6.4	23.2	14.23	3.94	9.02	7.14	9.94	8.97	12.39	20.04	9.7	6.99	0.97	4.66
1630	LOC106501969	NC_030810.1	27389236..27404879	6.18	6.4	3.66	3.16	3.94	6.77	5.36	12.14	4.08	1.91	1.67	4.41	3	0.97	0
1631	LOC106501968	NC_030810.1	complement(27430551..27437993)	0	3.2	3.66	4.74	1.58	2.26	2.68	2.21	6.52	0.95	3.34	1.76	4.99	2.9	0.93
1632	SCP2	NC_030810.1	27453066..27549785	1645.75	2139.99	2025.77	2143.03	1639.77	1972.26	1815.28	1775.27	2060.09	2086.13	2310.17	2172.05	2178.21	2521.09	2746.63
1633	LOC102181830	NC_030810.1	27584970..27586779	57.89	87.43	40.3	72.75	55.97	68.42	50.9	44.16	61.96	52.44	56.79	56.44	62.92	60.81	118.37
1634	LOC102182091	NC_030810.1	27611793..27619850	0.77	3.2	7.33	1.58	5.52	5.26	2.68	5.52	17.94	2.86	1.67	2.65	1	1.93	1.86
1635	PODN	NC_030810.1	27629084..27652457	0.77	1.07	6.11	1.58	0.79	0.75	4.46	8.83	14.67	0.95	5.01	14.11	2	4.83	7.46
1636	CPT2	NC_030810.1	27762673..27785505	590.52	626.96	625.19	657.93	526.62	618.82	570.57	609.42	672.57	811.38	734.98	761.06	673.14	703.63	740.01
1637	C3H1orf123	NC_030810.1	complement(27799255..27804755)	323.44	376.39	344.34	382.74	358.7	396.26	371.45	293.67	347.29	264.1	309.02	306.01	281.64	274.12	327.13
1638	MAGOH	NC_030810.1	complement(27807139..27815560)	196.84	228.18	221.02	249.89	201.03	214.29	189.3	171.12	197.29	189.74	182.07	211.65	189.76	172.77	191.06
1639	LRP8	NC_030810.1	complement(27819215..27901285)	828.28	706.93	1399.35	1121.33	935.77	1000.04	982.2	830.23	1133.17	1091.69	923.73	1122.62	974.75	1241.24	862.11
1640	GLIS1	NC_030810.1	complement(28067168..28317877)	14.67	8.53	7.33	1.58	3.94	3.76	14.29	7.73	10.6	13.35	11.69	26.46	6.99	15.44	8.39
1641	NDC1	NC_030810.1	complement(28342164..28401169)	507.16	497.95	468.89	553.55	388.66	594.76	300.91	409.59	371.75	376.61	467.71	500.9	438.44	350.37	388.65
1642	YIPF1	NC_030810.1	complement(28415012..28450889)	346.6	362.53	327.25	371.67	363.43	467.69	424.13	461.48	442.67	431.91	449.34	348.34	435.44	389.94	448.3
1643	DIO1	NC_030810.1	28465195..28485022	8.49	13.86	8.55	4.74	7.1	11.28	11.61	12.14	7.34	4.77	8.35	13.23	8.99	9.65	10.25
1644	HSPB11	NC_030810.1	complement(28500107..28536491)	58.67	58.64	34.19	52.19	60.7	57.9	48.22	54.1	70.93	57.21	63.48	56.44	66.91	89.76	63.38
1645	LRRC42	NC_030810.1	28536539..28556695	231.58	197.26	114.78	148.67	204.97	187.23	181.26	181.06	148.37	160.18	168.71	165.79	147.81	144.78	159.37
1646	LDLRAD1	NC_030810.1	complement(28574585..28585538)	3.09	1.07	4.88	3.16	2.37	0.75	0.89	4.42	2.45	5.72	1.67	2.65	2	2.9	2.8
1647	TMEM59	NC_030810.1	complement(28593288..28617988)	1312.28	1250.73	1389.59	1374.39	1623.21	1412.84	1502.77	1619.61	1142.14	1183.22	1605.26	1143.79	1428.17	1042.41	1215.34
1648	TCEANC2	NC_030810.1	28613947..28661813	457.75	676.01	782.71	830.32	650.39	672.96	386.63	860.04	672.57	752.27	718.27	559.99	740.05	458.47	602.08
1649	LOC102175455	NC_030810.1	complement(28729426..28754441)	119.65	168.47	190.49	177.14	140.33	177.45	125.01	195.41	145.93	129.67	110.25	154.33	144.81	121.61	131.41
1650	MRPL37	NC_030810.1	28754536..28771864	313.4	557.66	500.64	586.76	545.54	398.51	241.98	602.8	452.45	452.89	377.51	364.21	266.66	237.44	215.29
1651	SSBP3	NC_030810.1	complement(28780620..28946199)	221.54	195.13	178.28	151.83	234.14	163.92	175.01	237.37	163.86	212.62	315.71	184.31	161.79	166.98	258.17
1652	ACOT11	NC_030810.1	29044631..29091444	5.4	21.33	12.21	9.49	14.19	13.53	16.07	15.46	17.12	29.56	16.7	17.64	12.98	15.44	17.71
1653	FAM151A	NC_030810.1	complement(29090465..29105219)	81.05	91.7	68.38	72.75	91.45	60.9	66.97	68.45	65.22	104.88	61.8	70.55	51.93	58.88	106.25
1654	MROH7	NC_030810.1	29171557..29212649	3.86	4.27	0	0	0	3.01	0	1.1	0	8.58	3.34	2.65	2	2.9	3.73
1655	TTC4	NC_030810.1	29217038..29243009	720.98	844.48	947.56	1168.78	812	1033.88	724.15	802.63	764.69	866.68	870.28	888.93	843.92	832	759.59
1656	PARS2	NC_030810.1	complement(29247163..29253016)	315.72	448.9	591	520.34	367.37	588.75	476.81	491.29	566.59	499.6	623.06	527.36	815.96	588.77	490.24
1657	TTC22	NC_030810.1	complement(29267668..29291695)	59.44	78.9	74.49	11.07	95.39	50.38	11.61	172.23	17.12	37.18	3.34	1.76	14.98	2.9	29.82
1658	LEXM	NC_030810.1	29291576..29330369	13.89	6.4	6.11	4.74	9.46	10.53	3.57	18.77	2.45	3.81	8.35	1.76	6.99	1.93	1.86
1659	DHCR24	NC_030810.1	complement(29338538..29371841)	1657.33	1728.42	2133.22	2076.6	1608.23	1676.01	1189.35	1653.83	971.75	1477.84	1337.99	1689.67	1429.17	1220.01	1565.77
1660	USP24	NC_030810.1	complement(29476177..29643812)	2310.38	2402.3	2384.76	2424.55	2213.68	2266.26	1891.18	2344.95	2308.73	2145.25	2460.5	2028.31	2532.76	2426.5	2345.87
1661	LOC108635617	NC_030810.1	29644144..29659270	13.12	23.46	31.75	31.63	23.65	35.34	28.57	36.43	26.09	24.79	46.77	17.64	39.95	21.23	19.57
1662	PLPP3	NC_030810.1	complement(31079310..31167434)	54.03	70.37	81.81	112.29	39.42	87.22	49.11	51.89	68.48	89.62	152.01	45.86	158.8	86.87	72.7
1663	PRKAA2	NC_030810.1	31225506..31309357	97.26	123.69	111.12	139.18	74.1	122.56	88.4	113.71	97.83	109.65	147	114.64	91.88	67.56	83.88
1664	C3H1orf168	NC_030810.1	complement(31314215..31393335)	22.39	17.06	24.42	7.91	15.77	9.02	9.82	12.14	13.86	9.53	10.02	8.82	16.98	7.72	13.05
1665	DAB1	NC_030810.1	complement(31651194..32114977)	10.81	6.4	2.44	14.23	7.1	7.52	10.71	6.62	7.34	8.58	13.36	7.05	2	7.72	5.59
1666	OMA1	NC_030810.1	complement(33255255..33318109)	469.33	485.15	503.08	593.09	514.79	642.88	549.14	397.45	549.47	413.79	684.87	470.04	637.18	639.92	565.73
1667	TACSTD2	NC_030810.1	complement(33338819..33340617)	10.04	14.93	101.35	72.75	37.05	42.86	22.32	26.5	17.94	6.67	40.09	16.76	204.74	16.41	0.93
1668	MYSM1	NC_030810.1	complement(33407498..33449161)	2145.96	2125.07	2280.97	2353.38	2267.29	2326.41	2116.19	2258.84	2280.2	2057.53	2388.68	1963.05	2449.86	2234.43	2010.34
1669	JUN	NC_030810.1	complement(33528872..33531564)	1651.92	1326.43	1074.55	1271.58	1822.66	1363.21	2827.84	1883.47	2267.16	3264.59	2629.21	4518.72	2944.23	1999.88	1736.33
1670	LOC102168792	NC_030810.1	complement(34045697..34083357)	3.09	2.13	3.66	6.33	2.37	3.76	5.36	5.52	4.08	5.72	3.34	9.7	3	15.44	8.39
1671	FGGY	NC_030810.1	34083446..34586343	454.67	363.6	389.52	482.38	672.46	417.31	811.65	544.28	439.41	899.1	544.55	947.13	641.18	447.85	458.55
1672	LOC102191667	NC_030810.1	complement(34609471..34610830)	23.16	24.52	15.87	9.49	20.5	23.31	29.47	11.04	35.05	29.56	13.36	14.11	21.97	50.19	47.53
1673	HOOK1	NC_030810.1	34639706..34709934	100.35	136.48	196.59	180.3	132.44	222.57	103.58	162.29	54.62	134.44	95.21	182.55	77.9	59.84	61.51
1674	LOC102191099	NC_030810.1	complement(34718090..34750812)	399.86	467.02	914.59	1303.21	896.35	761.69	717.01	665.73	659.52	1578.9	679.85	1327.22	1055.65	623.52	492.1
1675	LOC102184867	NC_030810.1	complement(34766462..34793754)	1049.05	1191.02	2681.49	2655.46	2397.37	2859.52	2383.17	1915.48	2310.36	1864.93	2286.78	1607.65	4312.48	2458.35	1687.87
1676	LOC102190840	NC_030810.1	complement(34869787..34904545)	3.09	4.27	2.44	0	4.73	3.01	4.46	3.31	1.63	0	1.67	7.05	3.99	2.9	4.66
1677	LOC102190572	NC_030810.1	complement(34946177..34984573)	31.65	40.52	61.05	41.12	56.76	56.39	68.75	47.47	35.05	29.56	26.73	30.87	56.93	40.54	34.48
1678	NFIA	NC_030810.1	36250159..36651292	24.7	27.72	26.86	23.72	30.75	27.07	34.82	24.29	22.01	32.42	71.83	54.68	70.91	32.82	49.4
1679	TM2D1	NC_030810.1	complement(36840636..36891313)	742.59	875.4	735.09	653.19	763.91	613.56	685.75	705.47	677.46	631.18	609.7	549.41	717.08	703.63	729.76
1680	PATJ	NC_030810.1	36900637..37286733	111.16	187.66	214.91	150.25	165.55	148.88	139.29	225.22	115.76	115.37	100.22	89.07	103.87	94.59	101.59
1681	LOC102188010	NC_030810.1	37307434..37320429	0.77	0	0	0	0	0	0.89	0	0	0	0	0	0	1.93	11.18
1682	LOC102183201	NC_030810.1	complement(37385595..37386940)	5.4	5.33	6.11	4.74	1.58	3.01	3.57	6.62	4.08	1.91	3.34	7.05	3.99	1.93	5.59
1683	USP1	NC_030810.1	37793582..37805884	2315.78	2652.87	2911.05	2913.25	2275.96	2519.65	1807.25	2365.93	2030.74	2024.16	2388.68	2420.74	2039.39	1682.33	1863.08
1684	DOCK7	NC_030810.1	complement(37805995..37997419)	978.03	617.37	490.87	572.53	841.96	544.38	1027.74	461.48	656.26	997.3	551.23	775.17	442.43	1217.11	811.78
1685	ATG4C	NC_030810.1	38068139..38169295	551.93	510.74	561.7	605.74	453.3	588.75	500.03	610.53	570.66	510.09	577.96	495.61	776.01	719.07	677.57
1686	ALG6	NC_030810.1	38717388..38774133	624.49	703.74	726.54	718.03	736.32	768.45	631.29	865.56	661.97	652.16	673.17	608.49	665.15	664.05	691.55
1687	ITGB3BP	NC_030810.1	complement(38773761..38864580)	463.16	581.11	610.54	458.66	472.22	532.35	500.92	579.61	414.14	506.28	577.96	536.18	484.38	418.89	458.55
1688	EFCAB7	NC_030810.1	38864799..38923984	97.26	136.48	158.74	121.78	118.25	163.92	136.62	200.93	130.44	159.22	140.31	119.05	148.81	97.48	119.3
1689	PGM1	NC_030810.1	38942586..39008777	859.15	796.5	682.58	607.32	905.81	724.84	967.02	620.46	1074.47	1044.02	619.72	759.29	705.1	1348.38	1260.08
1690	ROR1	NC_030810.1	39115242..39572757	6.18	8.53	13.43	12.65	7.88	8.27	5.36	6.62	9.78	10.49	13.36	9.7	4.99	11.58	5.59
1691	CACHD1	NC_030810.1	39903903..40139589	3.09	10.66	13.43	1.58	13.4	4.51	8.93	6.62	7.34	6.67	3.34	4.41	4.99	6.76	6.52
1692	RAVER2	NC_030810.1	40200445..40346868	106.53	93.83	70.82	98.06	100.12	61.66	108.93	57.41	55.44	48.63	116.93	62.61	62.92	42.47	45.67
1693	JAK1	NC_030810.1	complement(40346865..40495200)	6319	6874.21	5934.44	5756.92	6497.57	5673.17	6334.29	5666.96	5750.64	6290.82	7211.13	7221.66	5418.06	5614.54	5733.72
1694	LOC108635646	NC_030810.1	complement(40608438..40608880)	48.63	35.19	35.41	25.31	33.11	33.84	42.86	33.12	41.58	54.35	33.41	43.21	42.95	63.7	45.67
1695	AK4	NC_030810.1	40679003..40775167	1580.91	1425.6	1046.46	1723.91	2423.39	1366.97	2608.19	667.94	3292.72	2916.58	2507.27	2492.17	2154.24	4031.62	3751.33
1696	DNAJC6	NC_030810.1	40813585..40984313	47.86	40.52	23.2	23.72	34.69	18.8	31.25	27.6	28.53	20.02	6.68	19.4	22.97	14.48	15.84
1697	LEPROT	NC_030810.1	40987933..40999625	2012.41	2021.64	1870.69	2171.5	2377.66	2467.02	2852.84	2012.64	3014.72	3023.37	2288.45	1886.33	2583.69	3429.34	3668.38
1698	LEPR	NC_030810.1	41024000..41180997	8.49	50.11	7.33	3.16	36.26	3.76	5.36	8.83	7.34	6.67	5.01	29.98	3.99	4.83	3.73
1699	PDE4B	NC_030810.1	41352754..41966366	5488.4	5249.22	5565.67	5467.49	4566.91	5057.35	5994.99	4682.17	7076.2	7316.72	7835.86	9093.88	8993.49	8153	6594.89
1700	SGIP1	NC_030810.1	42109904..42342473	19.3	25.59	26.86	34.79	15.77	18.8	22.32	26.5	23.64	23.84	15.03	15.87	17.98	19.3	28.89
1701	WDR78	NC_030810.1	complement(42418935..42512922)	7.72	4.27	2.44	0	0	4.51	1.79	5.52	8.97	7.63	11.69	2.65	2	2.9	5.59
1702	MIER1	NC_030810.1	42524645..42592531	2947.22	3161.48	4720.69	4132.64	3308.7	3392.62	3283.23	3832.07	3291.09	2788.82	3838.59	3217.07	4144.69	2862.77	2688.84
1703	SLC35D1	NC_030810.1	complement(42606930..42654238)	1446.59	1583.4	1486.05	1355.41	1353.6	1263.21	1535.8	1283.98	1520.4	1600.83	1428.19	1665.86	1160.51	1533.69	1828.6
1704	C3H1orf141	NC_030810.1	complement(42689958..42739898)	0.77	3.2	3.66	6.33	6.31	2.26	2.68	1.1	1.63	5.72	0	7.05	6.99	3.86	0
1705	IL23R	NC_030810.1	42777642..42839433	57.89	50.11	47.62	64.84	44.15	41.36	27.68	32.02	57.88	60.07	165.37	95.24	61.92	72.39	75.49
1706	IL12RB2	NC_030810.1	42898126..42970364	440	569.39	1051.35	835.07	496.66	620.33	479.49	641.44	1300.29	892.42	1125.85	1547.69	1313.32	697.84	677.57
1707	SERBP1	NC_030810.1	complement(42979045..42995109)	6502.71	7853.04	9910.26	9404.02	6302.85	7679.27	5613.72	6632.98	6842.23	6399.51	6340.85	7534.72	6709.41	5770.9	6391.71
1708	LOC102180176	NC_030810.1	complement(43063135..43064170)	130.46	222.85	233.23	226.16	141.9	229.33	126.79	146.84	283.7	233.59	203.79	291.9	220.72	235.51	315.95
1709	GADD45A	NC_030810.1	43245995..43249271	453.12	359.33	388.3	521.92	287.75	415.81	219.66	324.58	252.72	232.64	334.08	332.47	256.67	272.18	237.66
1710	GNG12	NC_030810.1	complement(43264339..43402211)	1240.49	961.77	721.66	1097.61	1304.72	963.95	1527.77	545.39	827.46	851.42	504.46	841.31	642.18	885.08	670.11
1711	WLS	NC_030810.1	complement(43703844..43820110)	481.68	391.32	367.54	730.69	560.52	827.85	574.14	197.62	3499.78	1408.24	552.9	1179.95	527.32	3716.96	4721.55
1712	LOC108635647	NC_030810.1	complement(43872606..43873390)	0	0	0	0	0	0.75	0	0	1.63	0.95	0	0.88	0	1.93	12.12
1713	DEPDC1	NC_030810.1	complement(44096785..44120000)	55.58	47.98	118.44	82.24	74.89	68.42	43.75	58.51	122.28	93.44	147	156.09	136.82	106.17	92.27
1714	LRRC7	NC_030810.1	45480288..45871069	11.58	38.39	10.99	17.4	21.29	14.29	19.64	6.62	21.2	83.9	23.39	66.14	5.99	19.3	20.5
1715	LRRC40	NC_030810.1	complement(45890570..45931773)	409.12	408.38	333.35	333.71	357.91	392.5	343.77	384.2	305.71	332.75	392.54	335.99	349.55	365.81	390.51
1716	SRSF11	NC_030810.1	45931835..45981951	9136.53	9457.77	10369.4	11017.2	10697.9	10308.7	8792.47	12086.9	8453.94	8164.33	11111.5	8597.38	8740.81	6442.67	7140.12
1717	ANKRD13C	NC_030810.1	complement(45984639..46073810)	765.75	859.41	716.77	782.88	782.83	791.76	733.08	761.78	734.52	711.27	753.35	750.47	704.1	771.19	736.29
1718	CTH	NC_030810.1	46110115..46133493	338.88	390.25	389.52	357.44	246.75	283.47	155.37	347.77	675.83	288.89	158.69	382.73	153.8	161.19	379.33
1719	PTGER3	NC_030810.1	complement(46610355..46705881)	4.63	4.27	12.21	3.16	5.52	9.77	5.36	13.25	4.08	7.63	1.67	4.41	6.99	1.93	3.73
1720	LOC106501965	NC_030810.1	complement(46707317..46714131)	24.7	23.46	30.53	26.89	30.75	23.31	22.32	30.91	21.2	39.09	55.12	27.34	16.98	5.79	16.78
1721	ZRANB2	NC_030810.1	complement(46723085..46740956)	3001.25	3522.94	3204.11	3174.21	2585.79	3319.69	2610.86	3731.61	2581.02	2680.13	3806.85	2985.14	3114.01	2308.75	2496.85
1722	NEGR1	NC_030810.1	complement(47048913..48062402)	15.44	11.73	21.98	7.91	11.04	13.53	14.29	16.56	24.46	18.12	11.69	10.58	17.98	9.65	12.12
1723	LRRIQ3	NC_030810.1	complement(50085992..50290065)	33.96	43.72	91.58	74.33	66.22	90.23	73.22	99.36	59.51	41	101.89	49.38	97.87	57.91	54.06
1724	FPGT	NC_030810.1	50290125..50298064	131.23	183.4	230.78	161.32	219.95	182.71	162.51	220.81	124.73	125.85	175.39	181.67	181.77	110.03	94.13
1725	LOC102170378	NC_030810.1	50339194..50678310	5.4	7.46	4.88	3.16	10.25	2.26	5.36	4.42	5.71	2.86	5.01	0.88	2	9.65	7.46
1726	CRYZ	NC_030810.1	complement(50879864..50908396)	60.98	71.44	37.85	34.79	59.13	43.61	48.22	92.74	24.46	33.37	33.41	24.69	24.97	40.54	32.62
1727	TYW3	NC_030810.1	50908417..50931207	155.93	152.48	135.54	110.71	108.79	141.36	112.51	135.8	146.74	106.79	103.56	119.93	117.85	128.37	150.99
1728	LOC108635618	NC_030810.1	complement(51168982..51169284)	5.4	12.8	4.88	3.16	5.52	4.51	3.57	3.31	12.23	10.49	10.02	12.35	2	6.76	8.39
1729	SLC44A5	NC_030810.1	complement(51335971..51552199)	7.72	14.93	2.44	6.33	3.94	3.76	7.14	6.62	5.71	7.63	11.69	6.17	8.99	5.79	6.52
1730	LOC102179380	NC_030810.1	51815250..51855201	1085.33	1026.81	2377.44	1934.26	2086.76	1829.4	2101.91	1659.35	1561.17	1313.84	1869.18	1167.6	2524.77	2121.5	1049.44
1731	LOC108635392	NC_030810.1	complement(51898146..51898986)	1020.49	1194.22	1166.13	1206.74	983.86	1112.08	878.62	1052.14	1162.52	1105.04	927.07	1060.01	1034.68	1224.83	1312.27
1732	LOC102190925	NC_030810.1	52046340..52088812	9.26	17.06	12.21	30.05	11.04	24.06	20.54	11.04	4.89	11.44	23.39	23.81	21.97	30.89	6.52
1733	RABGGTB	NC_030810.1	52111027..52119132	2196.9	2141.06	2323.71	2211.04	2034.73	2242.95	1975.11	2084.4	1848.94	1762.92	2295.13	2112.97	2135.27	1936.18	1507.99
1734	MSH4	NC_030810.1	52120746..52206488	445.4	607.77	609.32	547.22	454.09	731.61	406.27	575.2	441.85	409.98	688.21	520.31	583.25	338.78	361.62
1735	ASB17	NC_030810.1	complement(52213179..52234411)	7.72	6.4	6.11	3.16	8.67	3.01	11.61	14.35	4.08	3.81	6.68	1.76	7.99	0.97	2.8
1736	ST6GALNAC3	NC_030810.1	52444215..53079489	6.95	12.8	10.99	11.07	6.31	8.27	10.71	8.83	5.71	6.67	13.36	0.88	16.98	5.79	6.52
1737	ST6GALNAC5	NC_030810.1	53349170..53568970	8.49	5.33	7.33	7.91	5.52	0.75	7.14	7.73	3.26	3.81	1.67	7.05	4.99	2.9	1.86
1738	PIGK	NC_030810.1	complement(53607124..53762852)	179.86	210.05	213.69	154.99	168.71	197	198.23	209.76	144.3	157.32	220.49	170.2	140.82	128.37	124.89
1739	AK5	NC_030810.1	53828783..54094984	31.65	38.39	41.52	52.19	50.45	33.08	30.36	44.16	21.2	30.51	33.41	37.04	23.97	14.48	16.78
1740	ZZZ3	NC_030810.1	complement(54099512..54217474)	1438.1	1583.4	1541	1649.58	1543.59	1602.32	1344.72	1513.62	1339.42	1160.34	1478.31	1363.38	1457.13	1308.8	1214.41
1741	USP33	NC_030810.1	complement(54236650..54299695)	270.95	262.3	257.65	283.1	234.93	251.14	261.62	231.85	258.43	273.64	342.43	253.98	289.63	269.29	250.71
1742	MIGA1	NC_030810.1	54318630..54396324	549.61	570.45	671.59	700.64	610.97	623.33	446.45	751.84	454.9	378.52	531.19	455.05	597.24	345.54	384.92
1743	NEXN	NC_030810.1	54403965..54456044	28.56	15.99	23.2	15.82	22.86	15.79	12.5	7.73	20.38	18.12	28.4	14.99	20.97	9.65	9.32
1744	FUBP1	NC_030810.1	complement(54456075..54490896)	2751.92	2847.99	3102.76	3382.98	2700.1	3409.92	2693.91	3533.98	2680.48	2621.97	3855.29	2839.63	3707.25	2675.52	2911.59
1745	LOC108635570	NC_030810.1	54496447..54520353	71.79	49.05	74.49	118.62	52.82	52.63	47.32	51.89	70.93	53.39	90.2	64.38	62.92	91.69	60.58
1746	DNAJB4	NC_030810.1	54522669..54533277	144.35	210.05	352.89	319.48	249.12	276.7	255.37	303.61	227.45	202.13	324.06	208.12	342.56	222.96	215.29
1747	PTGFR	NC_030810.1	55017861..55081969	37.05	29.86	28.08	20.56	24.44	14.29	37.5	18.77	28.53	8.58	15.03	44.09	11.98	37.64	8.39
1748	IFI44L	NC_030810.1	55152019..55171814	5529.31	11686.3	36019.3	28634.3	26535.8	30190.7	22145	29129.7	16061.7	12694.1	37106.3	9067.42	38513.7	13343.8	6495.17
1749	IFI44	NC_030810.1	55187646..55206942	2211.57	6338.95	23180.9	15385.5	14115.4	16312	9874.68	13823.5	7205.82	4932.16	18043.7	4344.99	20565.7	4656.1	3015.05
1750	ADGRL4	NC_030810.1	complement(55408881..55550005)	2.32	3.2	7.33	9.49	7.1	7.52	2.68	4.42	4.89	6.67	3.34	2.65	14.98	9.65	2.8
1751	LOC102188459	NC_030810.1	57167508..57168425	0	2.13	2.44	3.16	0.79	2.26	2.68	1.1	1.63	2.86	3.34	4.41	2	1.93	2.8
1752	ADGRL2	NC_030810.1	58458809..58770853	12.35	97.03	100.13	85.4	127.71	6.02	33.04	12.14	38.32	16.21	394.22	358.04	54.93	24.13	9.32
1753	TTLL7	NC_030810.1	complement(60926861..61098710)	142.03	292.16	245.44	332.13	133.23	137.6	191.98	107.09	130.44	246.94	349.11	291.02	395.49	227.79	329
1754	PRKACB	NC_030810.1	61179392..61325555	1996.98	3096.43	5027.18	4305.04	2778.93	3371.57	2557.29	3976.7	2916.89	2628.64	4553.52	2964.86	5093.48	2841.53	2843.56
1755	SAMD13	NC_030810.1	61390693..61440787	72.56	77.84	109.9	102.8	60.7	103.76	56.25	113.71	81.52	42.9	101.89	83.78	192.75	52.12	68.97
1756	LOC102168228	NC_030810.1	complement(61470772..61504910)	3.86	1.07	4.88	7.91	3.15	8.27	4.46	4.42	6.52	5.72	6.68	12.35	1	7.72	1.86
1757	LOC102191009	NC_030810.1	complement(61581674..61589508)	54.03	84.23	63.5	107.55	60.7	115.04	49.11	90.53	93.75	63.88	80.18	94.36	84.89	64.67	73.63
1758	RPF1	NC_030810.1	61589006..61605875	850.66	896.73	993.96	822.42	888.47	773.72	774.15	958.29	720.66	830.45	903.69	797.21	801.97	812.69	748.4
1759	GNG5	NC_030810.1	complement(61606245..61615282)	1626.45	1460.78	1409.12	1236.79	1485.25	1227.12	1784.03	1481.6	1397.31	1720.96	2086.33	1952.47	1587.97	1630.21	1290.83
1760	SPATA1	NC_030810.1	61620742..61674661	66.39	92.77	84.25	55.35	71.74	85.72	122.33	91.63	59.51	86.76	143.65	55.56	152.8	81.08	95.06
1761	CTBS	NC_030810.1	complement(61675813..61687742)	7.72	6.4	7.33	3.16	11.04	10.53	12.5	8.83	7.34	15.26	15.03	6.17	22.97	1.93	13.05
1762	SSX2IP	NC_030810.1	complement(61748999..61808490)	119.65	148.21	153.86	150.25	145.06	130.08	115.19	139.11	159.79	120.13	126.95	154.33	81.9	131.27	114.64
1763	LPAR3	NC_030810.1	complement(61931309..62014573)	2.32	9.6	21.98	12.65	7.88	11.28	25	2.21	35.05	16.21	168.71	64.38	195.75	64.67	3.73
1764	MCOLN2	NC_030810.1	complement(62039799..62103316)	559.65	688.81	1665.55	1347.5	934.98	808.3	745.58	1115.07	770.39	721.76	1070.73	996.52	936.8	506.73	304.77
1765	MCOLN3	NC_030810.1	complement(62107718..62143931)	443.09	149.28	80.59	71.17	322.43	160.16	863.44	216.39	887.79	501.51	781.75	1040.61	446.43	1432.35	161.24
1766	WDR63	NC_030810.1	62165002..62248909	17.75	7.46	32.97	20.56	18.13	7.52	19.64	24.29	17.94	15.26	18.37	26.46	25.97	15.44	6.52
1767	SYDE2	NC_030810.1	complement(62275565..62318236)	3.86	4.27	2.44	4.74	6.31	2.26	3.57	3.31	2.45	0.95	0	1.76	1	0	0.93
1768	C3H1orf52	NC_030810.1	complement(62360131..62367898)	335.02	380.66	384.64	360.6	407.58	402.27	306.27	410.7	308.16	303.19	365.82	305.13	380.51	327.2	272.15
1769	BCL10	NC_030810.1	complement(62374473..62383874)	1183.36	1089.72	1046.46	1143.48	1206.96	1150.42	1134.89	1025.64	899.2	953.44	1112.49	1021.21	1141.54	1170.78	959.97
1770	LOC108635571	NC_030810.1	62386587..62406350	58.67	57.58	64.72	66.43	77.26	75.19	66.08	57.41	55.44	41.95	63.48	36.16	75.9	51.16	66.17
1771	DDAH1	NC_030810.1	complement(62427269..62581565)	33.96	19.19	53.73	30.05	30.75	12.78	14.29	33.12	27.72	25.74	23.39	88.19	25.97	16.41	26.1
1772	LOC102188008	NC_030810.1	62744378..62760426	6.95	2.13	4.88	1.58	5.52	3.01	1.79	4.42	4.89	1.91	3.34	1.76	3.99	3.86	4.66
1773	ZNHIT6	NC_030810.1	complement(62771019..62830645)	468.56	505.41	495.76	586.76	379.2	483.48	327.7	458.17	394.57	334.66	385.86	310.42	527.32	434.34	408.22
1774	COL24A1	NC_030810.1	complement(62927675..63324393)	10.81	11.73	10.99	4.74	10.25	6.77	7.14	5.52	8.15	9.53	11.69	6.17	1	9.65	4.66
1775	ODF2L	NC_030810.1	complement(63521771..63559610)	291.79	290.02	251.54	183.46	249.12	260.91	268.77	319.06	272.29	227.87	273.95	207.24	248.68	289.56	299.17
1776	CLCA1	NC_030810.1	63650547..63687394	1.54	1.07	6.11	3.16	0	2.26	0	1.1	2.45	2.86	0	4.41	3.99	0.97	13.98
1777	LOC102185525	NC_030810.1	63747400..63827325	13.89	12.8	24.42	14.23	9.46	22.56	16.07	15.46	17.94	18.12	25.06	18.52	20.97	9.65	19.57
1778	LOC102185237	NC_030810.1	63853888..63884689	47.09	49.05	56.17	30.05	63.86	33.08	68.75	39.74	41.58	38.14	38.42	56.44	42.95	30.89	53.12
1779	LOC106501952	NC_030810.1	complement(63885704..63889567)	1.54	4.27	4.88	3.16	5.52	4.51	3.57	4.42	2.45	0.95	3.34	3.53	3.99	3.86	1.86
1780	SH3GLB1	NC_030810.1	63924208..63968240	2663.92	2328.72	2206.49	2547.91	2741.09	2352.73	2895.7	2323.97	2391.89	2437.95	2024.53	1994.8	2269.09	2650.42	2314.18
1781	LOC102184685	NC_030810.1	complement(64042765..64078154)	3147.92	3557.06	3408.03	3455.73	3577.53	3701.66	3483.24	3110.04	3615.55	3662.17	4060.75	3492.22	3250.84	3769.09	4066.35
1782	HS2ST1	NC_030810.1	64078491..64266152	242.39	247.37	167.29	219.84	169.5	206.78	216.08	154.56	210.33	249.8	170.38	233.7	165.79	299.21	358.82
1783	LOC108635573	NC_030810.1	complement(64267554..64268325)	91.86	93.83	84.25	93.31	71.74	81.21	89.29	43.06	79.89	92.48	78.51	89.07	52.93	118.72	152.85
1784	LOC108635572	NC_030810.1	complement(64268418..64274391)	663.86	662.15	470.11	574.11	439.9	551.9	625.93	336.73	556.8	690.29	382.52	680.81	329.58	789.53	997.25
1785	LMO4	NC_030810.1	64510005..64527086	883.86	972.43	1156.36	1254.19	1057.18	1054.93	996.49	1001.35	1418.5	998.25	1035.65	965.65	1220.44	1400.5	1388.69
1786	LOC106501949	NC_030810.1	64556285..64582196	47.09	73.57	87.92	80.66	96.97	57.9	64.29	96.05	58.7	62.93	61.8	53.79	69.91	42.47	51.26
1787	PKN2	NC_030810.1	65991819..66133902	874.59	909.52	975.64	914.15	895.56	930.11	915.23	909.72	804.63	837.12	895.34	914.5	774.01	759.61	825.76
1788	GTF2B	NC_030810.1	complement(66152749..66184249)	731.79	701.6	881.62	770.23	718.97	809.81	797.37	801.52	732.89	788.5	908.7	866.88	873.88	815.59	806.19
1789	KYAT3	NC_030810.1	complement(66210879..66277403)	232.35	195.13	291.84	297.34	207.34	197.75	201.8	232.95	248.65	244.08	187.09	238.11	180.77	206.55	284.26
1790	LOC102170144	NC_030810.1	complement(66295144..66399229)	14274.5	25514.7	60561.8	43659.3	27287.1	29577.9	17812.6	31631.4	79119.8	83476.8	62980.9	73822.5	27436.9	70448.6	50723.6
1791	LOC102181828	NC_030810.1	66406109..66412268	146.67	312.42	544.6	390.65	251.48	307.53	203.58	311.34	1210.62	1253.78	853.58	1068.83	244.69	1082.95	946.92
1792	LOC102174264	NC_030810.1	complement(66428433..66444806)	1720.63	3177.47	7755.06	5584.53	2964.98	3709.18	2711.76	3914.87	5844.39	8206.28	8691.11	6797.48	2632.63	4644.52	3222.88
1793	LOC102180934	NC_030810.1	complement(66484089..66505251)	13.89	27.72	48.84	20.56	25.23	39.85	16.07	22.08	93.75	92.48	51.78	26.46	39.95	51.16	34.48
1794	LOC108635619	NC_030810.1	complement(66514938..66534780)	1.54	4.27	24.42	12.65	6.31	15.79	4.46	9.94	25.27	18.12	31.74	7.05	4.99	11.58	2.8
1795	LOC102186299	NC_030810.1	complement(66536373..66548350)	112.7	131.15	313.82	355.85	223.1	163.92	150.9	237.37	856.81	1009.7	292.32	611.14	1004.71	933.34	523.79
1796	LOC102174832	NC_030810.1	complement(66590385..66630084)	20.07	20.26	70.82	74.33	26.02	28.57	17.86	43.06	60.33	59.11	83.52	68.79	5.99	41.5	36.35
1797	LOC102185828	NC_030810.1	complement(66652190..66668443)	0.77	7.46	7.33	3.16	1.58	1.5	1.79	2.21	7.34	3.81	10.02	3.53	5.99	4.83	3.73
1798	LOC106501943	NC_030810.1	complement(66708955..66717363)	4685.6	7554.49	12277.9	9701.36	4457.33	5188.18	4521.69	9301.41	8312.09	10358.2	12374.3	9622.12	4714.96	5213.98	7415.99
1799	LOC108633177	NC_030810.1	complement(66733559..66760311)	2702.52	3113.49	5524.15	3590.17	1342.56	1662.47	1723.31	2731.36	6132.98	7461.65	7035.74	5451.74	3157.96	3605.97	3236.87
1800	LRRC8B	NC_030810.1	66849946..66924536	1006.59	1043.87	1012.27	898.33	847.48	818.08	855.41	767.3	794.03	1021.14	833.53	1007.98	677.13	915.97	834.15
1801	LOC102173804	NC_030810.1	complement(66940168..66963271)	345.05	407.31	349.23	354.27	409.15	272.94	381.27	517.79	238.86	347.05	253.9	350.1	174.78	159.26	228.34
1802	LRRC8C	NC_030810.1	66963368..67046195	1160.21	925.52	939.01	805.02	1000.42	816.58	1300.07	1232.09	677.46	1065.95	1052.35	1030.91	624.2	720.04	489.3
1803	LRRC8D	NC_030810.1	67142804..67274420	2375.22	2101.61	1871.91	1965.89	2515.62	2160.99	2616.22	1959.64	2682.92	2597.18	1653.7	1885.44	2010.43	2849.25	3227.54
1804	ZNF326	NC_030810.1	67336936..67374625	1829.47	1815.85	1625.25	1684.37	1770.63	1886.54	1809.93	1841.51	2018.51	1759.1	2001.14	1813.13	1905.56	1891.78	1795.98
1805	ZNF644	NC_030810.1	complement(68248031..68343282)	2866.17	2775.49	2986.76	2962.28	3154.97	2970.05	2631.4	3029.45	2487.27	2527.58	3342.48	2334.32	3348.71	2280.76	2446.52
1806	LOC108635621	NC_030810.1	68466930..68488821	16.21	46.92	29.31	31.63	17.34	12.78	32.14	17.66	57.07	84.86	38.42	104.06	45.94	94.59	57.78
1807	HFM1	NC_030810.1	complement(68501524..68619949)	1.54	2.13	3.66	0	2.37	2.26	0.89	1.1	0	4.77	5.01	0	3	2.9	4.66
1808	LOC102170932	NC_030810.1	68690876..68692054	206.1	198.33	258.87	265.7	224.68	234.6	183.94	206.45	242.94	264.1	223.83	257.51	247.68	235.51	201.31
1809	LOC102170655	NC_030810.1	68720865..68722441	16.98	17.06	30.53	26.89	14.98	24.06	16.07	29.81	9.78	13.35	20.04	12.35	13.98	12.55	13.05
1810	CDC7	NC_030810.1	68725108..68750296	307.23	278.3	246.66	411.21	305.09	338.36	224.12	264.97	301.64	263.15	305.68	231.05	245.69	204.62	357.89
1811	TGFBR3	NC_030810.1	complement(68891052..69076937)	222.32	270.83	172.17	211.93	148.21	187.98	116.97	120.34	122.28	221.2	225.5	155.21	115.85	83.97	164.97
1812	EPHX4	NC_030810.1	69214659..69250661	3.86	2.13	0	0	2.37	4.51	4.46	6.62	2.45	1.91	5.01	4.41	2	0.97	6.52
1813	KIAA1107	NC_030810.1	69267696..69359061	323.44	277.23	203.92	200.86	290.9	292.49	327.7	273.8	213.59	211.66	245.55	217.82	191.75	230.68	257.23
1814	C3H1orf146	NC_030810.1	69399206..69410257	21.61	12.8	14.65	17.4	18.92	21.81	17.86	27.6	13.04	16.21	21.72	14.99	12.98	8.69	19.57
1815	GLMN	NC_030810.1	complement(69410318..69456206)	432.28	471.29	483.55	485.54	481.68	505.28	396.45	447.13	432.89	427.14	427.62	436.53	430.45	382.22	371.87
1816	RPAP2	NC_030810.1	69456248..69569760	1029.75	1131.31	1229.62	1194.09	1262.15	1480.51	1339.36	1541.22	1319.04	963.93	1383.09	1079.41	1431.17	1172.71	1158.49
1817	GFI1	NC_030810.1	complement(69632434..69642936)	173.68	198.33	300.39	229.33	225.47	206.78	188.4	257.24	207.88	142.06	218.82	325.41	297.62	111.96	96
1818	EVI5	NC_030810.1	complement(69664264..69888993)	814.38	576.85	445.69	512.43	667.73	574.46	763.44	425.05	701.91	711.27	507.8	491.2	534.32	929.48	920.82
1819	RPL5	NC_030810.1	69932568..69940746	1192.63	1352.02	1625.25	1633.76	1376.46	1395.55	1075.06	1512.51	1142.95	1090.74	1393.12	1277.83	1202.46	1057.85	1104.43
1820	FAM69A	NC_030810.1	complement(69940939..70067077)	593.61	623.77	728.98	703.8	658.27	755.67	545.57	593.97	530.72	593.04	581.3	619.96	595.24	489.35	530.31
1821	MTF2	NC_030810.1	70163931..70238917	1379.43	1439.46	1482.39	1458.21	1346.5	1514.35	1253.64	1441.86	1245.67	1133.64	1718.84	1288.42	1589.96	1264.41	1273.12
1822	TMED5	NC_030810.1	complement(70260069..70280309)	3215.85	3251.04	2790.16	2576.38	2517.99	2570.03	3097.5	2596.67	2928.31	3105.36	3464.42	3358.17	3161.95	4050.92	3193.99
1823	CCDC18	NC_030810.1	70280365..70395142	534.95	573.65	518.96	580.44	487.2	573.71	460.74	650.27	496.48	438.58	773.4	459.46	574.26	386.08	481.85
1824	LOC108635576	NC_030810.1	complement(70450155..70453323)	3.86	6.4	6.11	3.16	0	7.52	3.57	2.21	0.82	0.95	5.01	5.29	4.99	2.9	7.46
1825	DR1	NC_030810.1	70456509..70478732	2746.52	2865.06	3041.7	2883.2	2879.84	2497.1	2769.8	2692.72	2576.94	2926.12	2702.71	3045.99	2692.55	2754.67	2810.01
1826	FNBP1L	NC_030810.1	70513100..70623138	758.8	527.8	582.45	398.56	738.68	405.28	702.72	484.67	278.81	427.14	379.18	366.86	286.63	298.25	279.6
1827	BCAR3	NC_030810.1	complement(70635507..70854625)	615.23	501.14	622.75	438.1	570.76	560.17	661.65	686.7	506.26	458.61	927.07	593.5	934.8	567.53	284.26
1828	DNTTIP2	NC_030810.1	complement(70920295..70934290)	3255.22	3672.22	4176.08	4376.21	3072.99	3410.67	2611.76	3186.22	2519.06	2983.32	3030.11	3255.88	3616.37	2627.26	2548.11
1829	GCLM	NC_030810.1	complement(70941492..70962552)	1122.38	1237.93	1497.04	1341.17	1072.15	1587.28	1182.21	1446.27	1179.64	1318.61	1456.59	1391.6	1824.66	1257.65	1180.85
1830	ABCA4	NC_030810.1	complement(71012897..71151344)	1.54	4.27	3.66	6.33	3.15	9.02	0	7.73	4.89	5.72	3.34	7.05	6.99	2.9	6.52
1831	ARHGAP29	NC_030810.1	complement(71217518..71297323)	51.72	58.64	20.76	17.4	21.29	42.86	72.33	29.81	28.53	19.07	26.73	24.69	20.97	41.5	57.78
1832	ABCD3	NC_030810.1	71441177..71521988	788.14	826.36	716.77	790.79	646.45	738.38	768.79	703.26	670.93	751.31	666.49	889.81	566.27	850.34	913.37
1833	F3	NC_030810.1	complement(71540571..71551615)	2741.11	1232.6	903.6	142.34	657.48	1063.95	2817.13	2702.65	2206.83	2184.34	3596.38	4598.09	941.79	2990.17	521.92
1834	SLC44A3	NC_030810.1	71816282..71900615	3.86	8.53	6.11	7.91	7.1	6.02	2.68	2.21	1.63	0	6.68	0	3.99	0	0
1835	CNN3	NC_030810.1	complement(71901494..71931675)	18.53	29.86	20.76	17.4	8.67	8.27	13.39	19.87	13.86	7.63	28.4	57.32	23.97	6.76	7.46
1836	ALG14	NC_030810.1	complement(71995482..72098213)	155.93	147.14	136.76	147.09	130.87	208.28	172.33	151.25	146.74	195.46	155.35	163.15	188.76	229.72	208.77
1837	LOC102182748	NC_030810.1	72144103..72208008	10.04	14.93	23.2	31.63	16.56	16.54	10.71	25.39	15.49	82.95	136.97	18.52	23.97	27.03	68.97
1838	RWDD3	NC_030810.1	72255708..72266649	237.75	349.74	327.25	309.99	228.62	270.69	242.87	302.5	272.29	238.36	330.74	227.52	309.6	265.43	263.76
1839	PTBP2	NC_030810.1	73742379..73824063	2262.52	1640.98	1753.47	2056.04	2103.32	2026.4	2025.12	2182.66	1973.67	1728.59	2224.98	1670.27	1993.45	1694.88	1776.41
1840	DPYD	NC_030810.1	complement(74140748..75067664)	508.7	499.01	361.44	491.87	480.1	515.06	711.65	368.74	829.9	798.03	497.78	634.95	590.24	1316.53	1233.05
1841	LOC108635577	NC_030810.1	75067794..75074045	0	0	0	0	1.58	0.75	0.89	1.1	2.45	1.91	0	0	2	5.79	2.8
1842	LOC102181090	NC_030810.1	75211782..75212484	5.4	4.27	1.22	3.16	3.94	7.52	1.79	1.1	2.45	5.72	5.01	3.53	2	4.83	6.52
1843	SNX7	NC_030810.1	75863032..76042554	15.44	11.73	15.87	17.4	18.13	12.78	21.43	13.25	22.01	14.3	11.69	12.35	11.98	13.51	13.05
1844	PLPPR5	NC_030810.1	complement(76152217..76287442)	1.54	2.13	8.55	1.58	0	3.76	4.46	0	2.45	0.95	5.01	1.76	3.99	0.97	1.86
1845	FRRS1	NC_030810.1	complement(76987323..77048941)	3.86	13.86	8.55	12.65	10.25	5.26	3.57	6.62	1.63	2.86	3.34	7.05	8.99	0.97	0.93
1846	AGL	NC_030810.1	77094586..77177869	477.05	535.27	528.73	559.88	566.82	507.54	536.64	473.63	472.83	553.95	472.72	470.04	444.43	514.45	563.87
1847	SLC35A3	NC_030810.1	77223795..77266245	1255.15	1281.65	1218.64	1276.33	1316.54	1391.79	1447.4	1332.56	1397.31	1246.15	1307.93	1326.34	1711.81	1743.14	1338.36
1848	MFSD14A	NC_030810.1	77278729..77325671	1695.15	1772.13	2344.47	2059.21	2000.04	1921.88	1731.35	1990.56	1598.67	1654.22	2126.42	1636.76	2205.18	1647.59	1507.99
1849	SASS6	NC_030810.1	complement(77325889..77366351)	921.68	923.39	816.9	876.19	901.08	826.35	899.16	998.04	559.25	579.69	866.94	648.18	868.89	572.36	531.24
1850	TRMT13	NC_030810.1	77366444..77386082	1070.66	1097.19	1249.16	1349.08	1333.1	1308.32	1070.6	1662.66	1106.27	1087.88	1565.17	960.36	1574.98	963.26	1032.67
1851	LRRC39	NC_030810.1	complement(77383934..77405500)	21.61	23.46	14.65	9.49	18.92	8.27	17.86	23.18	15.49	12.39	23.39	14.99	15.98	2.9	13.98
1852	LOC102177023	NC_030810.1	77418661..77421652	4.63	6.4	4.88	6.33	7.88	4.51	4.46	16.56	1.63	3.81	8.35	4.41	3.99	4.83	7.46
1853	DBT	NC_030810.1	complement(77431679..77476046)	386.74	473.42	368.77	446	402.85	484.23	396.45	472.52	420.66	417.61	456.02	502.67	384.51	480.67	492.1
1854	RTCA	NC_030810.1	77480450..77510618	379.79	432.9	434.7	442.84	438.32	481.22	375.91	404.07	441.85	465.28	384.19	442.7	459.41	537.61	443.64
1855	CDC14A	NC_030810.1	77556186..77740712	896.98	906.33	787.59	879.35	1048.5	806.05	928.62	1181.31	662.78	824.73	729.97	735.48	721.08	897.63	959.97
1856	GPR88	NC_030810.1	77765627..77769649	59.44	94.9	14.65	96.48	63.86	131.58	112.51	18.77	60.33	41	1.67	17.64	36.95	135.13	219.02
1857	LOC102175177	NC_030810.1	77903373..77925065	27.02	45.85	24.42	47.45	52.03	42.86	51.79	44.16	43.21	51.49	40.09	47.62	13.98	54.05	115.57
1858	LOC102174895	NC_030810.1	77943373..77964201	0.77	9.6	7.33	6.33	0.79	6.77	4.46	1.1	29.35	11.44	0	3.53	1	83.97	301.04
1859	EXTL2	NC_030810.1	complement(78075197..78093470)	71.79	98.1	117.22	105.97	73.32	144.37	65.18	110.4	114.13	82.95	108.58	103.18	109.86	80.11	71.76
1860	SLC30A7	NC_030810.1	78094049..78192851	1732.2	1571.68	1603.27	1787.18	1835.28	1700.07	1766.17	1629.54	1635.35	1842.05	2089.67	1720.53	1703.82	1902.4	1911.55
1861	DPH5	NC_030810.1	complement(78202685..78244478)	416.07	503.28	623.97	531.41	382.35	553.41	366.99	500.12	397.83	390.91	629.74	466.51	447.43	358.09	411.02
1862	LOC102173353	NC_030810.1	78244487..78254721	133.54	161.01	206.36	185.04	160.82	187.23	178.58	269.38	115.76	132.53	187.09	119.93	223.71	104.24	149.12
1863	S1PR1	NC_030810.1	78456606..78461311	1625.68	2448.15	2365.23	2502.05	2480.93	1875.27	2102.8	3203.88	711.7	1133.64	1329.64	745.18	988.73	524.1	910.57
1864	OLFM3	NC_030810.1	complement(79015350..79240851)	4.63	13.86	21.98	12.65	9.46	13.53	8.04	13.25	15.49	14.3	18.37	1.76	39.95	12.55	9.32
1865	LOC102175919	NC_030810.1	complement(79548075..79554920)	23.93	14.93	17.1	14.23	18.13	12.78	22.32	26.5	14.67	16.21	23.39	28.22	16.98	14.48	17.71
1866	LOC108633213	NC_030810.1	79749014..79749883	25.47	6.4	20.76	3.16	3.94	0	21.43	14.35	13.04	30.51	11.69	12.35	10.99	26.06	13.98
1867	COL11A1	NC_030810.1	complement(79996781..80226730)	9.26	5.33	6.11	6.33	4.73	3.01	8.04	4.42	12.23	7.63	1.67	7.94	4.99	5.79	2.8
1868	RNPC3	NC_030810.1	80656949..80688529	1052.91	1054.54	1206.42	1282.65	1173.85	1332.39	1054.53	1552.26	979.09	924.84	1523.41	921.56	1390.22	844.55	962.76
1869	LOC108635623	NC_030810.1	complement(81032632..81110610)	3.86	2.13	2.44	3.16	0.79	2.26	9.82	2.21	0.82	3.81	5.01	0.88	2	0.97	3.73
1870	LOC102168789	NC_030810.1	81563552..81584858	136.63	136.48	130.66	104.38	201.82	122.56	227.69	103.78	105.98	104.88	73.5	114.64	84.89	158.29	122.09
1871	LOC102190753	NC_030810.1	complement(82574461..82575675)	707.09	581.11	578.79	659.52	679.56	593.26	810.76	469.21	1052.46	986.81	775.07	978	665.15	1142.79	1153.83
1872	LOC102168226	NC_030810.1	84151340..84152878	9.26	23.46	8.55	18.98	15.77	17.29	12.5	9.94	17.94	13.35	11.69	14.99	20.97	11.58	12.12
1873	PRMT6	NC_030810.1	84247818..84250253	612.14	682.41	735.09	597.83	541.6	638.37	515.21	571.89	568.22	539.65	407.58	631.42	509.35	526.03	493.96
1874	NTNG1	NC_030810.1	84328066..84697150	163.65	65.04	219.79	85.4	119.83	157.15	152.69	182.16	38.32	76.28	40.09	32.63	11.98	7.72	14.91
1875	VAV3	NC_030810.1	complement(84804389..85233850)	1408	1154.77	1367.61	1523.05	1496.29	1716.61	1851	1011.29	1457.63	1445.42	1553.47	934.79	1897.57	1641.8	1494.01
1876	SLC25A24	NC_030810.1	complement(85464037..85522919)	2324.27	1925.68	1460.41	1059.65	2035.52	1478.26	2826.95	1830.47	1473.12	2055.62	1508.37	1692.31	1333.29	2389.82	1406.4
1877	LOC102191575	NC_030810.1	complement(85544099..85627080)	6.95	11.73	6.11	3.16	7.88	12.03	7.14	9.94	13.86	11.44	8.35	12.35	27.96	12.55	25.16
1878	LOC102187823	NC_030810.1	complement(85654191..85710623)	40.91	60.78	62.27	44.28	66.22	75.19	75	87.22	115.76	105.83	131.96	112	116.85	138.99	175.22
1879	LOC102175637	NC_030810.1	complement(85716343..85717169)	704	721.86	836.44	790.79	551.06	670.7	478.6	612.73	675.01	645.48	542.88	666.7	457.41	564.64	721.37
1880	FAM102B	NC_030810.1	85757009..85829661	414.52	293.22	235.67	208.77	234.14	242.12	349.13	242.89	310.6	266.96	382.52	258.39	290.63	363.88	271.21
1881	HENMT1	NC_030810.1	complement(85844769..85855689)	121.19	74.64	169.73	118.62	132.44	168.43	138.4	153.46	112.5	143.02	213.81	82.9	276.65	179.53	106.25
1882	PRPF38B	NC_030810.1	85873054..85881623	4203.92	4580.68	4867.21	4651.4	4319.37	4494.17	3983.27	4829.01	4046.8	3996.83	4717.22	3820.27	4618.09	3864.64	3902.32
1883	FNDC7	NC_030810.1	85897056..85926449	0.77	1.07	0	0	7.1	6.02	3.57	2.21	2.45	0.95	0	0.88	1	1.93	0.93
1884	STXBP3	NC_030810.1	85931306..85978411	646.1	606.71	699.68	653.19	733.95	678.98	685.75	669.04	729.63	615.92	688.21	583.8	812.96	843.58	649.61
1885	AKNAD1	NC_030810.1	complement(85983544..86029039)	7.72	5.33	4.88	1.58	11.04	6.02	5.36	5.52	5.71	4.77	1.67	4.41	8.99	5.79	2.8
1886	GPSM2	NC_030810.1	86056927..86108043	98.03	82.1	94.02	115.45	95.39	83.46	58.93	52.99	60.33	86.76	85.19	70.55	82.89	90.73	71.76
1887	CLCC1	NC_030810.1	complement(86108852..86143550)	360.49	374.26	290.62	354.27	376.83	367.68	363.41	369.85	407.62	400.45	312.37	325.41	339.57	387.04	444.57
1888	WDR47	NC_030810.1	complement(86145545..86209048)	362.81	329.48	293.06	325.8	334.26	330.84	373.24	302.5	251.91	273.64	292.32	261.92	316.59	306.93	244.19
1889	TAF13	NC_030810.1	complement(86220666..86228878)	490.95	554.46	520.18	502.94	498.24	603.03	533.96	499.02	476.09	540.6	581.3	525.6	546.3	600.35	520.06
1890	TMEM167B	NC_030810.1	86241144..86246920	1144.77	1117.45	1145.37	1127.66	1091.08	1231.63	1268.82	1041.1	1134.8	1118.39	1348.02	1225.8	1312.32	1289.5	1244.23
1891	C3H1orf194	NC_030810.1	complement(86252747..86256546)	7.72	6.4	2.44	11.07	7.1	9.02	0.89	5.52	13.86	7.63	5.01	0.88	8.99	2.9	13.98
1892	KIAA1324	NC_030810.1	86257506..86337826	159.02	268.7	217.35	189.79	122.98	192.49	96.43	123.65	234.79	130.62	200.45	104.94	135.83	185.32	204.11
1893	SARS	NC_030810.1	86346051..86366525	5818.79	5772.76	5585.21	6297.82	5553.13	5975.44	5877.12	4852.19	12870	8775.49	5904.87	7247.23	7033	13973.1	13724.8
1894	CELSR2	NC_030810.1	86379833..86405512	213.05	238.84	179.5	199.28	158.46	179.71	117.86	150.15	192.39	232.64	148.67	213.41	139.82	163.12	253.51
1895	PSRC1	NC_030810.1	complement(86407767..86411510)	18.53	25.59	23.2	23.72	25.23	21.81	10.71	20.98	21.2	32.42	51.78	37.92	24.97	16.41	42.87
1896	MYBPHL	NC_030810.1	complement(86415220..86429979)	5.4	7.46	2.44	4.74	3.94	3.01	5.36	5.52	1.63	5.72	1.67	2.65	2	1.93	4.66
1897	SORT1	NC_030810.1	complement(86432656..86499376)	161.33	219.65	216.13	205.6	227.04	154.89	106.26	241.78	168.75	204.99	178.73	205.48	98.87	117.75	148.19
1898	PSMA5	NC_030810.1	complement(86502993..86523826)	1609.47	1723.08	2077.05	2049.72	1784.82	2233.93	1798.32	2045.76	1858.73	1873.52	2218.3	1986.86	2441.87	1793.33	1627.29
1899	LOC102169721	NC_030810.1	complement(86534783..86535793)	3.86	8.53	6.11	1.58	3.94	3.76	4.46	8.83	3.26	2.86	0	5.29	3.99	3.86	3.73
1900	SYPL2	NC_030810.1	86555245..86570103	37.05	40.52	42.74	36.38	29.96	57.9	58.04	59.62	48.1	61.02	85.19	45.86	94.88	38.61	54.06
1901	ATXN7L2	NC_030810.1	86571814..86582128	145.89	115.16	133.1	120.2	149	162.41	105.36	177.75	114.13	118.23	121.94	119.93	142.82	102.31	108.11
1902	LOC102191753	NC_030810.1	86582172..86593776	374.38	437.17	417.61	378	432.8	475.21	638.43	513.37	433.7	393.77	392.54	318.36	502.36	554.99	504.22
1903	AMIGO1	NC_030810.1	complement(86591608..86597095)	20.84	17.06	18.32	17.4	13.4	26.32	23.22	34.22	10.6	23.84	23.39	30.87	18.98	11.58	12.12
1904	GNAI3	NC_030810.1	86636235..86682787	1916.7	1928.87	2145.43	1932.68	1883.37	2009.11	2187.63	1750.98	1707.09	1764.82	2224.98	1790.2	2125.28	1962.24	1801.57
1905	GNAT2	NC_030810.1	complement(86680031..86704763)	1051.36	709.07	832.77	1034.35	826.19	843.64	763.44	867.76	952.19	845.7	723.28	839.54	692.11	832	981.4
1906	AMPD2	NC_030810.1	86704704..86716580	947.93	1049.21	997.62	1028.02	989.38	1116.59	920.59	1033.37	1405.46	1164.15	1129.19	1213.46	1428.17	1614.77	1374.71
1907	LOC102185621	NC_030810.1	86770649..86839605	31.65	28.79	46.4	18.98	20.5	12.78	33.93	23.18	22.01	23.84	31.74	25.57	17.98	29.92	35.42
1908	LOC106503993	NC_030810.1	86845361..86858285	45.54	55.45	137.98	82.24	19.71	130.83	21.43	92.74	83.97	143.02	103.56	48.5	30.96	76.25	66.17
1909	LOC108633298	NC_030810.1	86865210..86879288	39.37	53.31	65.94	66.43	28.38	57.9	47.32	45.27	44.02	43.86	73.5	46.74	35.95	83.97	90.4
1910	LOC102190481	NC_030810.1	86884077..86913565	9.26	3.2	7.33	3.16	10.25	5.26	13.39	12.14	11.41	7.63	5.01	7.94	3	3.86	7.46
1911	GSTM3	NC_030810.1	complement(86919977..86923279)	37.05	33.05	39.07	26.89	76.47	32.33	51.79	22.08	27.72	15.26	25.06	43.21	39.95	50.19	59.65
1912	LOC102185328	NC_030810.1	complement(86967187..86976264)	6.18	2.13	2.44	0	1.58	0	0	0	4.08	1.91	6.68	0.88	5.99	1.93	4.66
1913	CSF1	NC_030810.1	87063962..87084717	1179.5	879.67	1167.35	665.84	588.9	809.81	948.27	723.14	2421.23	1381.54	2027.87	1193.17	1359.26	3113.72	1205.09
1914	AHCYL1	NC_030810.1	87128530..87170175	1663.5	1727.35	1614.26	1755.54	1789.55	1592.55	1599.2	1495.95	2016.88	1922.14	1550.13	1704.66	1491.09	2159.14	2378.49
1915	STRIP1	NC_030810.1	87179781..87198158	774.24	720.8	717.99	703.8	841.17	722.59	814.33	772.82	727.19	724.62	674.84	646.41	832.93	759.61	685.03
1916	SLC6A17	NC_030810.1	87291697..87347237	9.26	4.27	7.33	4.74	3.15	6.77	4.46	3.31	3.26	2.86	5.01	7.05	2	0.97	1.86
1917	KCNC4	NC_030810.1	87355671..87378800	21.61	15.99	24.42	18.98	29.96	14.29	40.18	17.66	17.94	20.98	15.03	11.46	16.98	13.51	21.44
1918	RBM15	NC_030810.1	87471484..87480588	2039.43	2033.37	2377.44	2377.1	1861.29	2333.93	1881.36	2272.08	1840.79	2068.02	2605.83	2134.13	2789.43	1929.42	1695.32
1919	SLC16A4	NC_030810.1	complement(87493686..87524288)	355.86	352.93	244.22	365.34	401.27	377.46	346.45	404.07	287.78	293.66	280.63	283.96	223.71	313.69	387.72
1920	LAMTOR5	NC_030810.1	complement(87535028..87540125)	402.95	403.05	404.18	390.65	447.78	447.39	472.35	390.82	394.57	366.12	374.17	371.27	376.52	435.3	378.4
1921	KCNA2	NC_030810.1	complement(87741102..87746701)	3.09	1.07	1.22	0	3.15	0.75	3.57	0	3.26	3.81	8.35	8.82	0	1.93	3.73
1922	KCNA3	NC_030810.1	complement(87803017..87825725)	4335.14	5353.72	6785.53	5646.21	5295.34	4093.4	3780.58	5148.07	3325.33	3838.56	4371.44	5933.24	2792.42	3194.79	3216.36
1923	CD53	NC_030810.1	88059100..88093406	9798.84	9593.19	13479.5	13824.5	15066.9	15669.8	16526	12404.8	14135.3	13460.7	16102.7	11001.4	20132.2	16410.2	12259.6
1924	LRIF1	NC_030810.1	complement(88157600..88178516)	1240.49	1315.77	1451.86	1198.83	1036.68	1656.46	1552.77	1329.25	1433.99	1493.09	1737.22	1568.85	1609.94	1816.5	1580.69
1925	DRAM2	NC_030810.1	complement(88290972..88321674)	2414.59	2785.09	5032.06	4670.38	3590.93	4486.65	3485.02	3775.77	3631.04	3256.01	5163.22	3004.54	6440.75	3645.54	2977.77
1926	CEPT1	NC_030810.1	88321204..88360037	1437.33	1495.97	2533.74	2375.52	1937.76	2133.92	1664.38	2083.3	1733.18	1486.42	2069.63	1400.41	2907.28	1556.86	1350.48
1927	DENND2D	NC_030810.1	complement(88362568..88383330)	845.26	1243.27	1797.43	1796.66	1162.03	1269.98	854.51	1534.6	1063.06	1018.28	1693.79	1123.51	1344.28	696.87	864.9
1928	CHI3L2	NC_030810.1	88414259..88429955	28.56	15.99	15.87	6.33	42.57	12.03	34.82	29.81	13.86	33.37	28.4	45.86	20.97	37.64	14.91
1929	WDR77	NC_030810.1	complement(88734741..88746518)	1053.68	1161.16	1152.7	1420.25	964.94	1259.45	875.94	1073.11	1010.07	1067.86	716.6	1060.89	784.99	1021.18	1076.47
1930	ATP5F1	NC_030810.1	88746527..88762125	2738.8	2618.75	2931.81	2744.03	2462.01	2755	2476.93	2360.41	2758.74	2550.46	2470.53	2592.71	2250.12	2746.94	2960.99
1931	C3H1orf162	NC_030810.1	88769224..88774463	1666.59	1170.76	1435.99	2116.14	2161.65	1970.01	2309.06	773.92	1527.74	1315.75	2109.72	741.66	1588.97	1453.58	1519.17
1932	LOC102177579	NC_030810.1	88776399..88789649	54.81	30.92	58.61	64.84	61.49	48.12	57.15	23.18	56.25	41	23.39	17.64	19.97	49.22	36.35
1933	ADORA3	NC_030810.1	complement(88777852..88797578)	622.95	503.28	487.21	915.73	249.91	1024.85	890.23	151.25	785.88	382.33	167.04	112	163.79	628.34	1292.7
1934	RAP1A	NC_030810.1	88942623..89014494	3330.87	3097.5	2458.03	2589.03	3004.4	2415.14	3727.89	2052.38	3631.85	3423.81	2806.28	3400.5	2370.96	4428.31	4381.37
1935	FAM212B	NC_030810.1	complement(89027034..89039578)	19.3	21.33	21.98	22.14	11.83	12.03	10.71	6.62	13.04	17.16	8.35	21.16	9.99	13.51	13.98
1936	DDX20	NC_030810.1	89053692..89064820	944.07	1155.83	1131.94	1258.93	1174.64	1235.39	965.23	1227.68	814.42	971.56	1059.04	1021.21	1186.48	788.56	908.71
1937	KCND3	NC_030810.1	complement(89068172..89293461)	13.12	15.99	29.31	18.98	28.38	21.81	21.43	24.29	13.86	20.02	20.04	18.52	37.95	13.51	17.71
1938	CTTNBP2NL	NC_030810.1	89713786..89766272	3749.25	2750.96	2333.48	2944.89	3672.13	3212.16	5076.19	2059.01	4337.03	3889.09	3063.52	3098.02	3757.19	7529.48	4307.74
1939	WNT2B	NC_030810.1	89792693..89807801	4.63	3.2	9.77	1.58	3.94	3.01	4.46	8.83	2.45	4.77	8.35	5.29	6.99	3.86	5.59
1940	ST7L	NC_030810.1	complement(89821245..89891278)	60.21	78.9	87.92	72.75	72.53	87.22	102.68	78.39	97.01	83.9	115.26	75.84	75.9	114.86	109.98
1941	CAPZA1	NC_030810.1	89891105..89933817	9659.9	9635.84	9542.72	9231.63	9655.7	10014.7	10510.4	8583.8	9399.61	9761.35	10027.4	9577.14	9376.99	11020.6	10312.7
1942	MOV10	NC_030810.1	89939227..89966091	2331.22	3205.19	6769.65	6337.35	5079.33	4418.98	3983.27	5078.52	4579.97	3960.6	5206.65	4297.37	5709.69	4235.27	2873.38
1943	RHOC	NC_030810.1	complement(89966480..89972785)	317.26	221.78	247.88	227.75	282.23	193.24	275.91	211.97	322.02	266.01	309.02	375.68	191.75	334.92	266.55
1944	PPM1J	NC_030810.1	complement(89975551..89981556)	1.54	3.2	3.66	4.74	4.73	2.26	3.57	5.52	4.08	4.77	5.01	4.41	2	1.93	1.86
1945	FAM19A3	NC_030810.1	89984671..89994201	3.09	5.33	6.11	6.33	4.73	3.01	1.79	5.52	2.45	3.81	1.67	4.41	3	3.86	5.59
1946	LOC102181743	NC_030810.1	complement(90075560..90114402)	1.54	1.07	0	0	0.79	1.5	1.79	2.21	4.08	2.86	1.67	4.41	3	0	1.86
1947	SLC16A1	NC_030810.1	complement(90193859..90227232)	1726.8	1668.71	1577.63	1823.55	1757.23	1907.6	1650.1	1360.16	1934.54	1731.45	1329.64	1540.63	1577.98	1904.33	2263.85
1948	LRIG2	NC_030810.1	90337407..90401494	1061.4	1227.27	971.98	952.11	1188.83	1139.14	1247.39	1193.45	1032.9	992.53	1165.94	899.51	1181.49	1073.3	1032.67
1949	MAGI3	NC_030810.1	90626594..90864709	203.79	171.67	177.06	150.25	180.53	170.68	186.62	231.85	137.77	159.22	187.09	135.81	122.84	147.67	149.12
1950	PHTF1	NC_030810.1	complement(90860394..90932291)	511.79	542.73	716.77	662.68	528.19	705.29	510.74	811.46	420.66	497.7	688.21	569.69	780	351.33	478.12
1951	LOC106501937	NC_030810.1	90971305..90985780	14.67	20.26	9.77	20.56	25.23	24.81	25.89	18.77	23.64	20.02	21.72	10.58	26.97	27.03	42.87
1952	RSBN1	NC_030810.1	complement(90973342..91016499)	316.49	307.08	289.4	351.11	257	288.73	266.09	291.46	293.48	302.24	477.74	285.73	363.53	295.35	286.13
1953	PTPN22	NC_030810.1	complement(91017438..91076182)	354.31	344.4	266.19	306.82	275.92	243.62	328.59	335.62	524.19	748.45	352.46	941.84	525.33	778.91	767.97
1954	LOC102169442	NC_030810.1	91083945..91084659	1748.41	2133.6	2462.91	2342.31	1798.22	1990.31	1585.81	2045.76	2219.87	1925.95	1623.63	2249.66	1310.32	1822.29	2112.86
1955	BCL2L15	NC_030810.1	complement(91090626..91097324)	1091.5	1350.96	2180.84	2596.94	1435.58	1914.37	1964.4	1756.5	2986.19	3459.09	3664.86	2314.04	4652.04	3268.15	2532.27
1956	AP4B1	NC_030810.1	complement(91103643..91113968)	518.74	651.49	615.42	737.01	512.43	587.99	580.39	661.31	590.23	664.55	947.12	678.16	768.02	582.98	628.17
1957	DCLRE1B	NC_030810.1	91114071..91122343	1242.03	951.11	721.66	809.76	889.26	915.08	1071.49	570.78	967.68	1031.63	708.25	766.35	660.15	1265.37	1358.87
1958	HIPK1	NC_030810.1	91142964..91199543	3799.43	3154.01	2605.78	3207.43	3349.7	3314.42	3685.93	3033.86	3866.64	3708.89	3731.68	3299.09	3723.23	4563.44	4361.8
1959	OLFML3	NC_030810.1	91200646..91203714	62.53	43.72	37.85	44.28	96.18	47.37	71.43	76.18	51.36	46.72	48.44	39.68	43.94	38.61	53.12
1960	LOC102190570	NC_030810.1	complement(91469795..91470758)	3.09	4.27	3.66	3.16	3.15	2.26	1.79	1.1	1.63	4.77	3.34	3.53	1	1.93	0.93
1961	TRIM33	NC_030810.1	complement(91626609..91773066)	1815.57	1861.7	1787.66	1768.2	1639.77	1748.94	1591.16	1869.11	1566.06	1657.08	1977.76	1809.6	1655.88	1580.99	1491.21
1962	BCAS2	NC_030810.1	complement(91839388..91852778)	357.4	352.93	404.18	366.92	421.77	373.7	367.88	402.97	332.61	378.52	410.92	379.21	381.51	358.09	339.25
1963	DENND2C	NC_030810.1	complement(91853738..91943286)	4.63	4.27	9.77	3.16	4.73	5.26	2.68	3.31	2.45	2.86	3.34	0.88	0	0.97	2.8
1964	AMPD1	NC_030810.1	complement(91946176..91968861)	7.72	0	4.88	0	9.46	1.5	8.04	4.42	4.08	2.86	1.67	1.76	3	3.86	2.8
1965	NRAS	NC_030810.1	complement(91980400..91990841)	5769.38	5790.89	5293.37	5190.72	5481.39	5503.24	6617.35	5176.77	4368.01	4908.32	5168.23	5024.91	4938.68	5213.98	4560.32
1966	CSDE1	NC_030810.1	complement(91990382..92025685)	6634.71	6751.59	6892.98	6884.58	6522.01	6520.57	6576.27	6105.26	5960.97	6101.08	5746.19	6549.67	5268.25	5903.13	6401.03
1967	SIKE1	NC_030810.1	complement(92042544..92048250)	370.53	341.2	299.16	362.18	262.52	324.07	342.88	370.95	397.83	368.98	435.98	430.35	437.44	425.65	505.15
1968	SYCP1	NC_030810.1	92104658..92251092	5.4	10.66	7.33	4.74	5.52	8.27	5.36	4.42	3.26	7.63	15.03	7.94	6.99	5.79	10.25
1969	TSPAN2	NC_030810.1	complement(92290631..92330433)	95.72	73.57	52.51	60.1	90.66	54.14	82.15	69.55	92.12	105.83	56.79	144.63	56.93	167.94	96
1970	NGF	NC_030810.1	complement(92537846..92593976)	50.18	18.13	23.2	1.58	26.02	8.27	33.04	15.46	2.45	3.81	3.34	14.11	1	0.97	0
1971	LOC102180095	NC_030810.1	92677140..92857606	6.95	7.46	2.44	4.74	5.52	3.76	3.57	5.52	3.26	4.77	8.35	6.17	1	4.83	8.39
1972	VANGL1	NC_030810.1	92856627..92912174	328.07	223.92	166.07	294.17	299.57	328.59	372.34	227.43	348.92	307.01	165.37	271.62	201.74	414.07	428.72
1973	CASQ2	NC_030810.1	complement(92921357..92993207)	34.74	22.39	18.32	52.19	29.17	44.36	34.82	13.25	4.08	6.67	5.01	7.05	3.99	11.58	9.32
1974	LOC102179826	NC_030810.1	93019327..93024741	13.12	18.13	17.1	18.98	10.25	12.78	4.46	7.73	8.97	7.63	10.02	13.23	7.99	3.86	8.39
1975	LOC102179254	NC_030810.1	93079138..93153544	6.18	7.46	15.87	11.07	8.67	15.79	2.68	6.62	13.86	6.67	8.35	7.94	6.99	2.9	3.73
1976	SLC22A15	NC_030810.1	93179843..93279404	361.26	346.54	266.19	406.46	353.18	370.69	456.28	313.54	293.48	275.55	292.32	433.88	449.42	361.95	231.14
1977	MAB21L3	NC_030810.1	93327087..93356301	13.89	21.33	17.1	52.19	46.51	31.58	33.04	34.22	18.75	28.6	13.36	29.1	45.94	19.3	15.84
1978	ATP1A1	NC_030810.1	93611686..93644549	4675.56	3422.71	3146.72	3180.54	4295.71	2832.45	3917.19	2632	6802.28	5174.34	3140.36	4065.44	2728.51	8606.64	6231.41
1979	CD58	NC_030810.1	complement(93758719..93828819)	5713.8	4164.83	3555.78	3050.85	5497.16	3504.66	4938.68	3429.1	3093.8	3911.98	2684.34	2590.94	2636.62	3663.88	3792.34
1980	IGSF3	NC_030810.1	complement(93832649..93964092)	237.75	261.24	266.19	186.63	197.88	187.98	293.77	234.05	88.04	156.36	131.96	154.33	135.83	110.03	88.54
1981	CD2	NC_030810.1	94052094..94067193	667.72	853.01	498.2	433.35	519.52	317.31	545.57	436.09	497.29	614.02	673.17	612.9	575.26	591.66	680.37
1982	LOC108635588	NC_030810.1	complement(94067424..94070199)	18.53	27.72	6.11	6.33	13.4	6.77	8.04	4.42	4.89	12.39	8.35	9.7	3	12.55	13.05
1983	PTGFRN	NC_030810.1	94206115..94290612	67.93	81.04	40.3	34.79	59.13	20.3	57.15	54.1	32.61	68.65	71.83	70.55	31.96	26.06	38.21
1984	CD101	NC_030810.1	94301750..94338500	10.04	15.99	6.11	18.98	17.34	3.01	9.82	7.73	9.78	28.6	31.74	29.98	10.99	23.16	21.44
1985	TTF2	NC_030810.1	94363184..94413843	656.14	957.51	2001.35	1823.55	1261.36	1542.17	1125.96	1577.65	1322.3	1070.72	1640.34	991.23	1995.45	1083.91	877.95
1986	TRIM45	NC_030810.1	complement(94428384..94438615)	11.58	14.93	13.43	14.23	21.29	27.82	30.36	9.94	31.79	31.46	28.4	29.1	41.95	40.54	21.44
1987	LOC102176008	NC_030810.1	complement(94459431..94460953)	1898.94	2113.34	2359.12	2290.11	1729.64	2218.14	1570.63	1706.82	1854.65	1678.06	1747.24	1818.42	1437.16	1553.96	1890.11
1988	VTCN1	NC_030810.1	complement(94469699..94544985)	1.54	2.13	0	3.16	0	1.5	2.68	0	1.63	0.95	25.06	2.65	1	0.97	2.8
1989	MAN1A2	NC_030810.1	94699527..94857987	2460.9	2025.9	2016	2261.65	2067.05	2131.67	2370.67	1523.55	2820.7	2645.8	2585.78	2831.69	2742.49	3271.04	3078.42
1990	FAM46C	NC_030810.1	94944000..94968255	914.73	1223.01	3348.19	1793.5	1985.06	1890.3	1944.76	2131.87	954.63	2643.9	6801.88	1642.93	2326.02	1390.85	1876.13
1991	LOC108635590	NC_030810.1	complement(95178707..95187359)	175.23	113.02	200.26	183.46	147.42	152.64	175.9	160.08	138.59	164.95	168.71	145.51	161.79	176.63	169.63
1992	GDAP2	NC_030810.1	complement(95189199..95267060)	1121.61	892.46	1061.12	1086.54	975.98	898.53	1125.06	874.39	908.98	990.63	1109.15	903.04	1311.32	1186.22	938.53
1993	WDR3	NC_030810.1	95267080..95306245	1102.31	1148.37	1227.18	1258.93	973.61	967.71	928.62	894.26	773.65	993.49	915.38	1034.44	842.92	845.51	891.93
1994	SPAG17	NC_030810.1	complement(95312380..95555351)	39.37	57.58	52.51	66.43	43.36	38.35	28.57	30.91	49.73	44.81	38.42	60.85	25.97	49.22	44.74
1995	TBX15	NC_030810.1	complement(96299835..96424984)	3.86	3.2	0	6.33	3.94	3.01	5.36	0	2.45	5.72	5.01	1.76	4.99	4.83	5.59
1996	WARS2	NC_030810.1	complement(96453280..96556143)	787.37	718.66	829.11	703.8	718.97	763.19	769.69	775.03	792.4	679.8	805.13	732.84	903.84	874.47	842.54
1997	ZNF697	NC_030810.1	complement(96860774..96894430)	515.65	331.61	260.09	142.34	312.97	178.95	487.53	354.39	381.53	459.56	360.81	719.61	200.74	451.71	169.63
1998	PHGDH	NC_030810.1	96957379..96988400	225.4	359.33	372.43	346.36	175.01	312.79	119.65	252.82	1482.9	450.98	379.18	704.62	275.65	827.17	1316.93
[truncated: 15,382 more rows]

## Sheet: Table S2
DE transcripts in infected vs naïve groups
Name	Chromosome RefSeq sequence	Region	baseMean	log2FoldChange	pvalue	Entrez GeneID	Gene product
LOC108634521	NW_017189548.1	2899..17746	274.348	8.66308	0.00304712	108634521	ncRNA
LOC108637251	NC_030819.1	complement(13836329..13914672)	152.07	6.73933	0.00240119	108637251	multidrug resistance-associated protein 4-like
COL1A1	NC_030826.1	36105883..36123687	2.08061	5.20137	0.0141131	100860828	collagen type I alpha 1 chain
LOC108634594	NW_017189646.1	complement(5337..40350)	94.6883	5.05858	0.00381755	108634594	multidrug resistance-associated protein 4-like
TNC	NC_030815.1	complement(103912121..104013697)	3.72064	4.78284	0.00388665	102179198	tenascin C
LOC108635073	NW_017202575.1	complement(4370..11684)	7.21294	4.66698	0.0210825	108635073	pseudogene
LOC108637252	NC_030819.1	13926013..14000960	99.5856	4.11057	0.00934709	108637252	multidrug resistance-associated protein 4-like
LOC106503661	NC_030834.1	complement(43340190..43344349)	2.70442	4.01093	0.00465263	106503661	CUB and sushi domain-containing protein 1
TDRD10	NC_030810.1	104057279..104111513	2.14034	3.68894	0.0126102	102174259	tudor domain containing 10
GJB2	NC_030819.1	complement(50674333..50679416)	4.73957	3.66578	0.000407967	102171720	gap junction protein beta 2
LOC106502333	NC_030814.1	complement(61162188..61203994)	2.42662	3.48268	0.0352248	106502333	palladin
FAM198B	NC_030824.1	complement(30222726..30294233)	440.603	3.41962	0.00159534	102191727	family with sequence similarity 198 member B
LOC102188792	NC_030825.1	57549066..57554035	1.6756	3.37915	0.00671418	102188792	pseudogene
SUN3	NC_030811.1	complement(112821703..112872324)	2.92206	3.26942	0.0138205	102174997	Sad1 and UNC84 domain containing 3
THBS2	NC_030816.1	complement(90578865..90608205)	3.95379	3.23707	0.00854629	102179674	thrombospondin 2
LOC108637657	NC_030822.1	27120990..27121675	3.67382	3.22848	0.0306023	108637657	pseudogene
CAPN13	NC_030818.1	68814472..68921988	3.46931	3.20489	0.00892113	102191342	calpain 13
FNDC7	NC_030810.1	85897056..85926449	1.9247	3.13823	0.00801118	102175076	fibronectin type III domain containing 7
LOC102187968	NC_030822.1	35438409..35451835	3.45102	3.01316	0.0241481	102187968	pseudogene
LOC108634724	NW_017189905.1	complement(7173..19420)	1.60701	2.99802	0.0403124	108634724	uncharacterized LOC108634724
NOX5	NC_030817.1	complement(85371024..85417035)	5.56622	2.79359	0.0319152	102172160	NADPH oxidase 5
LOC108637671	NC_030822.1	34764774..34772382	135.279	2.76752	0.00289335	108637671	tripartite motif-containing protein 5-like
RSPO4	NC_030820.1	59419545..59456637	2.68928	2.76232	0.0215974	100860773	R-spondin 4
TAS2R3	NC_030811.1	complement(15390778..15392360)	2.6995	2.68653	0.0115522	102177405	taste 2 receptor member 3
LOC102183506	NC_030812.1	98956001..98968540	157.536	2.68028	0.0225409	102183506	pseudogene
SFRP2	NC_030824.1	complement(66977439..66985983)	2.6938	2.6497	0.0256614	102169503	secreted frizzled related protein 2
LOC102179411	NC_030826.1	complement(13804681..13810710)	195.962	2.56717	1.00868e-05	102179411	ncRNA
LOC108635846	NC_030811.1	51265802..51269909	2.69488	2.5618	0.0313148	108635846	ncRNA
MUC6	NC_030836.1	complement(46244530..46267909)	2.61829	2.47103	0.0236179	102175667	mucin 6 oligomeric mucus/gel-forming
TERB2	NC_030817.1	complement(48725..85521)	4.12027	2.37244	0.0175293	102168835	telomere repeat binding bouquet formation protein 2
SLC35G2	NC_030808.1	complement(131889930..131928699)	2.21407	2.34018	0.0228712	102190463	solute carrier family 35 member G2
LOC102188709	NC_030827.1	4121877..4122624	2.66911	2.22607	0.0187481	102188709	pseudogene
C20H5orf47	NC_030827.1	5757040..5780464	3.23486	2.12389	0.0339765	102169220	chromosome 20 C5orf47 homolog
RNF223	NC_030823.1	49903652..49906931	1.97965	2.09637	0.0393053	102168844	ring finger protein 223
SI	NC_030808.1	101811454..101920451	2.14712	2.09224	0.048192	102187897	sucrase-isomaltase
LOC102176347	NC_030822.1	26816005..26851083	8.93009	2.061	0.0223656	102176347	pseudogene
CDCP1	NC_030829.1	54084869..54144689	45.6349	2.02048	0.0142654	102187276	CUB domain containing protein 1
FERMT2	NC_030817.1	37584019..37656783	4.84221	2.00124	0.0340748	102186772	fermitin family member 2
LOC102184696	NC_030836.1	complement(43529834..43534929)	5.3631	1.9843	0.0456801	102184696	ncRNA
LOC106501911	NC_030823.1	42938818..42965740	31.0343	1.92132	0.00288852	106501911	solute carrier family 2 facilitated glucose transporter member 5
TMTC1	NC_030812.1	78337529..78655742	57.6547	1.85723	0.0216696	102185637	transmembrane and tetratricopeptide repeat containing 1
BAIAP2L1	NC_030832.1	38530654..38607511	32.2944	1.84952	0.0196022	102173150	BAI1 associated protein 2 like 1
TMC3	NC_030828.1	complement(26757112..26812140)	21.819	1.84439	0.00393802	102177197	transmembrane channel like 3
PLS1	NC_030808.1	complement(125854985..125980569)	9.96092	1.82926	0.0302077	102178214	plastin
S100A2	NC_030810.1	complement(103343130..103346868)	9.56894	1.7981	0.0308259	102189534	S100 calcium binding protein A2
GRPR	NW_017189516.1	complement(54135430..54172550)	8.5881	1.76256	0.023659	102177147	gastrin releasing peptide receptor
LOC102185492	NW_017189530.1	complement(216214..227835)	5.26825	1.75305	0.0202304	102185492	Ig lambda-7 chain C region-like
NEO1	NC_030817.1	complement(81303395..81537829)	34.8441	1.73859	0.00379951	102175214	neogenin
LOC106502601	NC_030809.1	complement(130977054..130978218)	4.14325	1.73131	0.0244714	106502601	ncRNA
LOC108637420	NC_030820.1	64454815..64455925	3.47867	1.73087	0.0448357	108637420	ncRNA
TMEM114	NC_030832.1	complement(7355922..7370970)	4.6413	1.72165	0.0471264	102170844	transmembrane protein 114
LOC108638455	NC_030828.1	complement(22816979..22829042)	6.88532	1.69913	0.0168972	108638455	uncharacterized LOC108638455
RCOR2	NC_030836.1	complement(42643115..42648323)	4.82298	1.6802	0.0367782	102187746	REST corepressor 2
C4BPA	NC_030823.1	4301889..4360765	11.6566	1.65593	0.012552	102179118	complement component 4 binding protein alpha
TMEM119	NC_030824.1	complement(6764700..6771141)	278.202	1.60412	2.51742e-05	102183624	transmembrane protein 119
FOXB1	NC_030817.1	52911718..52913705	3.93067	1.6006	0.0290775	102171793	forkhead box B1
MEI1	NC_030812.1	111693222..111748937	321.768	1.58033	0.0154663	102169168	meiotic double-stranded break formation protein 1
MID1	NW_017189516.1	59266423..59682291	16.4218	1.51905	0.00298906	102174822	midline
CIDEC	NC_030829.1	16688728..16698787	13.1211	1.51334	0.00246329	102183371	cell death inducing DFFA like effector c
LOC108633279	NW_017189995.1	complement(5142..15835)	6.1924	1.51274	0.0489369	108633279	cationic amino acid transporter 3-like
ACER3	NC_030822.1	complement(26535962..26681749)	1147.12	1.50301	4.96277e-05	102177178	alkaline ceramidase 3
GLDC	NC_030815.1	38074650..38160199	4.22772	1.4999	0.0485857	102174205	glycine decarboxylase
LOC102191430	NC_030816.1	78648423..78657985	6.08752	1.49899	0.0351969	102191430	pseudogene
LOC102177267	NC_030823.1	78349647..78358287	34.5473	1.49123	0.0171863	102177267	alpha-3-mannosyl-glycoprotein 4-beta-N-acetylglucosaminyltransferase-like protein MGAT4E
CAPN14	NC_030818.1	68437226..68477568	7.08981	1.47477	0.00566924	102191057	calpain 14
LOC102188302	NC_030825.1	61528374..61529700	4.99954	1.43737	0.0363449	102188302	pseudogene
LOC106502991	NC_030823.1	complement(78030637..78033893)	44.514	1.43339	0.00200735	106502991	ncRNA
LOC102179130	NC_030826.1	complement(13825769..13875345)	37.5526	1.4286	0.0155865	102179130	WAP four-disulfide core domain protein 3
PRKCG	NC_030825.1	63318840..63339513	9.7456	1.42285	0.0134394	102175984	protein kinase C gamma
CACNA2D4	NC_030812.1	complement(107157648..107223003)	34.447	1.40493	0.0418089	102176592	calcium voltage-gated channel auxiliary subunit alpha2delta 4
PLLP	NC_030825.1	complement(26619616..26648494)	31.3738	1.40473	8.78e-07	102189425	plasmolipin
LOC106503226	NC_030826.1	39149778..39151507	16.9941	1.3931	0.0127369	106503226	ncRNA
GPC2	NC_030832.1	37103834..37110760	19.4956	1.38586	0.00560887	102191484	glypican 2
STK32B	NC_030813.1	complement(104058080..104419753)	9.06953	1.3716	0.0175717	102190397	serine/threonine kinase 32B
LOC108637249	NC_030819.1	13670250..13791426	56.9103	1.36626	0.0249842	108637249	multidrug resistance-associated protein 4-like
SLC43A1	NC_030822.1	2513741..2545558	93.2524	1.35781	0.0126013	102181062	solute carrier family 43 member 1
YAP1	NC_030822.1	75816546..75953978	5.51702	1.34984	0.0255241	102174763	Yes associated protein
CA11	NC_030825.1	complement(56306976..56313358)	5.62446	1.34008	0.0334915	102184750	carbonic anhydrase 1
SERPING1	NC_030822.1	complement(2420352..2435086)	27.3138	1.33613	0.0346592	102181884	serpin family G member
CREB3L3	NC_030814.1	90675700..90687529	5.87082	1.33018	0.0444227	102174829	cAMP responsive element binding protein 3 like 3
TGM7	NC_030828.1	complement(54539574..54566203)	15.9588	1.30978	0.0214412	102180159	transglutaminase 7
LOC102181098	NC_030834.1	complement(11126107..11253397)	9.31006	1.30322	0.045892	102181098	disintegrin and metalloproteinase domain-containing protein 5-like
B3GNT6	NC_030822.1	complement(26495167..26503534)	11.1379	1.30125	0.0137442	102177179	UDP-GlcNAc:betaGal beta-3-N-acetylglucosaminyltransferase 6
MANSC1	NC_030812.1	96085981..96110052	212.538	1.29179	0.000477565	102177141	MANSC domain containing 1
LOC106503377	NC_030828.1	complement(56887462..56933795)	9.32195	1.2914	0.0353645	106503377	ncRNA
SYNJ2	NC_030816.1	81855618..81955516	25.7826	1.28167	0.0352162	106502498	synaptojanin 2
SEPT10	NC_030818.1	43871666..43923217	35.1373	1.26925	0.0239272	102171885	septin 10
BAAT	NC_030815.1	complement(90845022..90861305)	8.53245	1.26859	0.0366107	102174570	bile acid-CoA:amino acid N-acyltransferase
LOC108637255	NC_030819.1	complement(14466775..14500862)	131.781	1.25675	0.0482643	108637255	multidrug resistance-associated protein 4-like
PDE4C	NC_030814.1	complement(103790358..103802198)	842.951	1.24098	0.00484778	102171320	phosphodiesterase 4C
FAM171A2	NC_030826.1	complement(43793872..43803935)	6.10107	1.23194	0.0393027	102188168	family with sequence similarity 171 member A2
LOC102174496	NC_030822.1	complement(32671230..32679107)	5.50491	1.22264	0.0356436	102174496	pseudogene
DAB2IP	NC_030818.1	92071778..92281879	64.5172	1.21205	0.0418152	102190798	DAB2 interacting protein
LOC102173760	NC_030820.1	complement(64365149..64404128)	4.37871	1.20365	0.047836	102173760	fer-1-like protein 4
ATP8B1	NC_030831.1	complement(57074082..57184730)	79.2832	1.20173	0.0229127	102169720	ATPase phospholipid transporting 8B1
ANKRD33	NC_030812.1	complement(27664524..27667595)	48.4995	1.18101	0.00325919	102185983	ankyrin repeat domain 33
CORO6	NC_030826.1	complement(20686809..20695130)	11.8537	1.16674	0.0127685	102171005	coronin 6
LOC108633266	NC_030830.1	19427734..19439794	10.6916	1.15802	0.0323881	108633266	zinc finger and SCAN domain-containing protein 23-like
MSI1	NC_030824.1	8440031..8463388	8.69577	1.14308	0.0257744	102178650	musashi RNA binding protein
SERPINE1	NC_030832.1	complement(36473267..36481243)	116.442	1.13836	0.0430714	102169375	serpin family E member
LOC102174838	NC_030814.1	47849799..47880407	8.47074	1.13702	0.0206026	102174838	proton-coupled amino acid transporter 3
LOC108635581	NC_030808.1	68784943..68909551	6.34651	1.13361	0.0429582	108635581	kalirin-like
LOC102173772	NC_030825.1	35551611..35583453	6.62991	1.08239	0.0491515	102173772	CKLF-like MARVEL transmembrane domain-containing protein 1
VSIG4	NW_017189516.1	21109231..21154375	80.9481	1.07915	0.0339451	102175937	V-set and immunoglobulin domain containing 4
PMP22	NC_030826.1	complement(32435859..32463764)	124.215	1.07638	0.0105253	102184371	peripheral myelin protein 22
STAG3	NC_030832.1	complement(37074394..37101846)	87.8987	1.06235	0.00555349	102183477	stromal antigen 3
ROS1	NC_030816.1	20580026..20705136	42.2777	1.04489	0.0456291	102171244	ROS proto-oncogene receptor tyrosine kinase
USH1C	NC_030822.1	complement(47320348..47369512)	43.4371	1.04256	0.000550434	106502887	USH1 protein network component harmonin
ADGRF1	NC_030830.1	28621533..28669048	18.0544	1.03851	0.020121	102186537	adhesion G protein-coupled receptor F
LOC102175833	NC_030836.1	complement(13132635..13134125)	393.013	1.03633	0.0219726	102175833	CD59 glycoprotein-like
LOC102183952	NC_030814.1	complement(98256127..98274037)	72.1954	1.00781	0.0392871	102183952	zinc finger protein 79
TSKU	NC_030822.1	complement(26735278..26749038)	85.4889	1.00383	0.0185223	102176628	tsukushi small leucine rich proteoglycan
EFR3B	NC_030818.1	complement(73838760..73935019)	17.0168	1.00373	0.0182037	102191433	EFR3 homolog B
LOC108633177	NC_030810.1	complement(66733559..66760311)	3898.2	-1.00131	3.76824e-05	108633177	guanylate-binding protein 6-like
FAM212B	NC_030810.1	complement(89027034..89039578)	14.8762	-1.00302	0.0036419	102176483	family with sequence similarity 212 member B
MROH8	NC_030820.1	complement(65669172..65710423)	10.6407	-1.0054	0.0177629	102179396	maestro heat like repeat family member 8
ART5	NC_030822.1	complement(31912716..31916296)	54.1772	-1.00607	0.0471102	102169686	ADP-ribosyltransferase 5
LOC102169116	NC_030822.1	complement(31947901..31951735)	115.88	-1.01895	0.00178396	102169116	ecto-ADP-ribosyltransferase 5
KLHL29	NC_030818.1	complement(74938480..75270624)	114.769	-1.02058	1.47e-08	102173097	kelch like family member 29
NELL2	NC_030812.1	35008188..35388504	6.88929	-1.02136	0.040651	102169737	neural EGFL like 2
P2RY6	NC_030822.1	complement(30225878..30250130)	347.051	-1.02147	0.027734	102181799	pyrimidinergic receptor P2Y6
LOC102183326	NC_030815.1	74496307..74497290	9.10064	-1.02801	0.0282328	102183326	pseudogene
LOC102181686	NC_030816.1	61425972..61427500	9.33128	-1.04433	0.0147737	102181686	pseudogene
LOC102173834	NC_030828.1	complement(34248213..34251368)	55.4212	-1.05665	0.0156015	102173834	granzyme H
THEMIS	NC_030816.1	complement(53018391..53225409)	74.82	-1.05944	0.00331147	102185656	thymocyte selection associated
RASL10B	NC_030826.1	complement(14275997..14287587)	18.1086	-1.06192	0.00227018	102171814	RAS like family 10 member B
TMEM232	NC_030814.1	970691..1229535	13.9581	-1.06193	0.0145219	102185563	transmembrane protein 232
LOC102179301	NC_030822.1	68572905..68573427	6.26336	-1.07752	0.0484444	102179301	pseudogene
LOC102184761	NC_030827.1	complement(24072004..24083756)	13.8766	-1.07954	0.0206312	102184761	granzyme A
GNLY	NC_030818.1	complement(48786756..48789216)	77.8926	-1.08596	0.0347594	102191341	granulysin
ASAP3	NC_030809.1	complement(6533315..6583406)	39.302	-1.11456	0.0030036	102182646	ArfGAP with SH3 domain ankyrin repeat and PH domain 3
ADGRE3	NC_030814.1	96510509..96572924	25.3395	-1.12821	0.0291314	102186577	adhesion G protein-coupled receptor E3
LOC102169725	NC_030832.1	complement(41698311..41721000)	10.0569	-1.13339	0.0456509	102169725	kinesin-like protein KIF19
MARC1	NC_030823.1	22790464..22813823	190.683	-1.13478	2.66232e-05	102179307	mitochondrial amidoxime reducing component 1
ZNF683	NC_030809.1	complement(9202749..9209656)	36.956	-1.14499	0.0185791	102170279	zinc finger protein 683
PAX2	NC_030833.1	complement(29995533..30085588)	12.6607	-1.15126	0.0484446	102176760	paired box 2
LOC102190981	NC_030823.1	34691960..34694914	27.0913	-1.16215	0.00140002	102190981	lymphotactin
KLRF1	NC_030812.1	complement(98657314..98667559)	21.2702	-1.16421	0.0174531	102190203	killer cell lectin like receptor F1
MELTF	NC_030808.1	complement(71209817..71236775)	28.2442	-1.16832	0.0113245	102178210	melanotransferrin
PRDM16	NC_030823.1	complement(48140018..48482616)	19.5721	-1.17232	0.00629721	102183895	PR/SET domain 16
REEP1	NC_030818.1	48123637..48260256	24.1663	-1.1749	0.0150285	102185845	receptor accessory protein
LOC108635902	NC_030811.1	70143076..70160671	43.9462	-1.17739	0.0126866	108635902	T-cell receptor gamma chain C region DFL12-like
LOC102180035	NC_030812.1	101017546..101044258	232.005	-1.17917	0.041307	102180035	pseudogene
EOMES	NC_030829.1	complement(2005809..2012331)	34.7027	-1.19925	0.00103102	102173338	eomesodermin
SCUBE1	NC_030812.1	complement(112949603..113076465)	9.05239	-1.20906	0.0196339	102168434	signal peptide CUB domain and EGF like domain containing
KCNK2	NC_030823.1	complement(66983330..67214891)	10.7713	-1.21193	0.0194093	102179222	potassium two pore domain channel subfamily K member 2
SORBS2	NC_030834.1	29558053..29762402	12.1001	-1.21907	0.0351769	102181361	sorbin and SH3 domain containing 2
LOC108636541	NC_030815.1	22143695..22168766	10.8728	-1.2214	0.00627739	108636541	cyclin-dependent kinase inhibitor 2A-like
IL17F	NC_030830.1	24511444..24519042	703.498	-1.22452	0.00983517	102171111	interleukin 17F
LOC106503990	NW_017190161.1	96517..103156	23.1403	-1.22788	0.0103738	106503990	ncRNA
LOC102184089	NC_030826.1	31916467..31959437	71.2497	-1.22812	1.26e-07	102184089	heparan sulfate glucosamine 3-O-sulfotransferase 3B1
LOC102177855	NC_030832.1	complement(911111..913078)	6.97682	-1.23059	0.0489963	102177855	tryptase-2
DDN	NC_030812.1	30458260..30464127	4.89942	-1.23876	0.0441847	102168978	dendrin
ZNF469	NC_030825.1	15069005..15115875	76.4629	-1.252	0.00148531	102187252	zinc finger protein 469
TGFA	NC_030818.1	13737385..13849537	30.7263	-1.25644	0.00677679	102185926	transforming growth factor alpha
LOC102184922	NC_030822.1	complement(36203719..36266654)	33122.8	-1.26412	0.00672852	102184922	interferon-induced very large GTPase 1
C13H20orf96	NC_030820.1	60040185..60061424	8.86132	-1.27128	0.0255991	102175967	chromosome 13 C20orf96 homolog
LOC102168343	NC_030828.1	complement(34270458..34272564)	22.6531	-1.27496	0.0285726	102168343	mast cell protease 1A-like
LOC102191761	NC_030811.1	complement(37524013..37543112)	95.806	-1.29611	0.0029704	102191761	T-cell receptor gamma chain C region 1-like
ASPRV1	NC_030818.1	complement(68032881..68034496)	19.9649	-1.29858	0.00258687	102176136	aspartic peptidase retroviral-like 1
LOC102182573	NC_030812.1	complement(97811182..97818326)	34.6534	-1.33097	0.0204049	102182573	NKG2-A/NKG2-B type II integral membrane protein
LIF	NC_030824.1	1999635..2005933	265.033	-1.33558	3.24139e-05	102188524	leukemia inhibitory factor
TBX21	NC_030826.1	complement(38346937..38359094)	1382.33	-1.34417	5.2e-09	102172385	T-box 21
HPDL	NC_030810.1	20038094..20039756	47.4188	-1.35309	0.00035757	102185973	4-hydroxyphenylpyruvate dioxygenase like
MOBP	NC_030829.1	12584139..12628591	7.48863	-1.35579	0.0425286	102189248	myelin-associated oligodendrocyte basic protein
FCER2	NC_030814.1	93891943..93902156	316.904	-1.36313	0.000127352	102171507	Fc fragment of IgE receptor II
LOC102186468	NC_030813.1	26290906..26316899	25.1159	-1.36683	1.00378e-05	102186468	pseudogene
LOC108635838	NC_030811.1	complement(37552531..37569210)	21.8549	-1.37598	0.00017981	108635838	T-cell receptor gamma chain C region DFL12-like
SLC15A5	NC_030812.1	92199535..92299205	5.03603	-1.3976	0.0208576	108636035	solute carrier family 15 member 5
FCER1A	NC_030810.1	109486151..109492094	14.7554	-1.39887	0.00280431	102168313	Fc fragment of IgE receptor Ia
LOC108635901	NC_030811.1	70114972..70133847	16.848	-1.41688	0.0155813	108635901	T-cell receptor gamma chain C region 1-like
LOC108633178	NC_030828.1	complement(69374237..69377734)	22.1067	-1.41894	0.00882087	108633178	granzyme B-like
FCRL6	NC_030810.1	110032683..110052848	11.7799	-1.42608	0.0239741	102188992	Fc receptor like 6
TNXB	NC_030830.1	complement(22627113..22688677)	176.871	-1.43226	0.000752767	102174446	tenascin XB
CFAP77	NC_030818.1	101936427..102090439	9.75947	-1.43354	0.0196214	102186604	cilia and flagella associated protein 77
VSTM4	NC_030835.1	2380016..2459503	70.7681	-1.43979	0.00908835	102190104	V-set and transmembrane domain containing 4
ATP7B	NC_030819.1	65192400..65268970	9.3973	-1.4493	0.0114791	102183524	ATPase copper transporting beta
LRRC46	NC_030826.1	complement(38255222..38259785)	4.8321	-1.45088	0.0382509	102172479	leucine rich repeat containing 46
LOC102183032	NC_030832.1	20361513..20362300	3.77172	-1.47429	0.0391413	102183032	pseudogene
MROH5	NC_030821.1	complement(79573771..79630037)	10.8209	-1.47958	0.0498116	102190709	maestro heat like repeat family member 5
LOC108633344	NC_030828.1	complement(34253494..34263588)	24.8967	-1.48055	0.00411858	108633344	pseudogene
LOC102176598	NC_030828.1	complement(34289181..34299328)	23.2219	-1.59293	0.00788456	102176598	mast cell protease 3
TBKBP1	NC_030826.1	complement(38379103..38396803)	282.457	-1.59702	2.60588e-05	102172659	TBK1 binding protein
LOC102186320	NC_030820.1	66862513..66889276	30.1183	-1.60605	0.0483375	102186320	lipopolysaccharide-binding protein
ENOX1	NC_030819.1	72944518..73188661	43.9227	-1.61909	0.00870666	102177070	ecto-NOX disulfide-thiol exchanger 1
SUSD4	NC_030823.1	complement(25181861..25316571)	14.5412	-1.63793	0.0262717	102183440	sushi domain containing 4
PCDH18	NC_030824.1	complement(50676343..50691115)	5.24465	-1.6407	0.00773798	102188615	protocadherin 18
SLC17A7	NC_030825.1	complement(56899764..56911150)	20.6335	-1.64161	0.0236666	102169042	solute carrier family 17 member 7
LOC102178803	NW_017189517.1	24799355..24854156	4.42716	-1.66282	0.00879483	102178803	pseudogene
LOC108635840	NC_030811.1	complement(37649888..37650739)	13.8322	-1.66375	0.00394491	108635840	ncRNA
GZMA	NC_030827.1	complement(24057672..24066864)	69.6656	-1.68869	5.9418e-06	102168390	granzyme A
LOC108638192	NC_030826.1	53112179..53116348	19.6023	-1.70661	0.00148964	108638192	ncRNA
TTBK1	NC_030830.1	complement(31954053..31995615)	6.83432	-1.70962	0.00511811	102178314	tau tubulin kinase 1
IFNG	NC_030812.1	44984285..44988400	127.431	-1.74616	0.00474442	100860815	interferon gamma
LOC108636118	NC_030812.1	100944609..101017438	34.9204	-1.75057	0.0316571	108636118	pseudogene
OSCP1	NC_030810.1	complement(11351643..11379752)	5.29457	-1.76931	0.0355784	102176490	organic solute carrier partner 1
ADGRG1	NC_030825.1	26945415..26990225	38.747	-1.78058	0.00369148	102171366	adhesion G protein-coupled receptor G
COL5A2	NC_030809.1	complement(129168138..129316641)	19.0741	-1.82332	0.0183783	102183732	collagen type V alpha 2 chain
LRRC73	NC_030830.1	31783273..31786189	3.50039	-1.84012	0.0273028	102179716	leucine rich repeat containing 73
LOC102172688	NC_030811.1	73064327..73064753	4.11058	-1.8497	0.0466852	102172688	pseudogene
DLL4	NC_030817.1	complement(66602813..66612020)	10.9937	-1.88613	0.0115063	102180396	delta like canonical Notch ligand 4
PDE6B	NC_030813.1	complement(117515512..117543217)	5.76264	-1.89178	0.0080832	102168525	phosphodiesterase 6B
LOC102191011	NC_030832.1	complement(37453691..37512864)	9.53452	-1.90444	0.0237075	102191011	cytochrome P450 3A24
MGAT4D	NC_030824.1	complement(53732505..53778648)	6.6619	-1.91717	0.0365781	102191262	MGAT4 family member D
LOC102188965	NC_030823.1	complement(65007818..65014756)	3.12568	-1.92806	0.0123992	102188965	pseudogene
LOC102186681	NC_030826.1	19067540..19072111	32.012	-1.94787	0.0158932	102186681	galectin-9B
IL17A	NC_030830.1	complement(24547734..24551245)	201.67	-1.98321	5.65987e-05	100860877	interleukin 17A
MUC1	NC_030810.1	complement(104700393..104705235)	8.18081	-2.01945	0.00378917	102190921	mucin cell surface associated
LOC108634933	NW_017193827.1	1240..30818	13.9174	-2.08688	0.00605902	108634933	golgin subfamily B member 1-like
APBB1	NC_030822.1	complement(35694810..35718058)	37.968	-2.1592	0.000234926	102179305	amyloid beta precursor protein binding family B member
SCARA5	NC_030815.1	10651948..10785995	125.337	-2.2195	0.00217557	102189585	scavenger receptor class A member 5
LCA5L	NC_030808.1	complement(139093005..139131180)	2.79002	-2.25222	0.0110452	102178019	LCA5L lebercilin like
CCDC172	NC_030833.1	complement(15178754..15240875)	6.19125	-2.39954	0.030266	102184494	coiled-coil domain containing 172
LOC102184166	NC_030821.1	12819964..12875789	5.20021	-2.40706	0.00634985	102184166	ncRNA
PIWIL2	NC_030815.1	69261357..69324811	20.5175	-2.41316	0.0399888	102173845	piwi like RNA-mediated gene silencing 2
ATP2B3	NW_017190169.1	complement(2207..51841)	1.40434	-2.50096	0.0398612	102168898	ATPase plasma membrane Ca2+ transporting 3
IL22	NC_030812.1	44887379..44892770	407.482	-2.53053	3.87e-07	100860910	interleukin 22
LOC102188442	NC_030827.1	10668085..10668845	1.79043	-2.57983	0.0465159	102188442	pseudogene
LOC102185328	NC_030810.1	complement(86967187..86976264)	2.56374	-2.74925	0.03849	102185328	pseudogene
NKD1	NC_030825.1	complement(18277076..18372570)	4.4719	-2.90682	0.0146369	102186146	naked cuticle homolog 1
IQCA1L	NC_030811.1	6088887..6106673	9.97568	-3.00936	0.00826061	102187836	IQ motif containing with AAA domain 1 like
IL13	NC_030814.1	88859199..88862094	24.7673	-3.05467	5.93e-08	102187477	interleukin 13
C24H18orf63	NC_030831.1	complement(4125278..4149038)	7.5409	-3.19225	0.0029165	102180275	chromosome 24 C18orf63 homolog
LOC108636459	NC_030814.1	complement(67378398..67380504)	1.72425	-3.21553	0.0104625	108636459	granzyme M-like
LOC108638102	NC_030825.1	complement(66212380..66221947)	4.28682	-3.27506	0.0191205	108638102	zinc finger protein 805-like
ATP12A	NC_030819.1	50085029..50106629	1.78923	-4.18924	0.0013101	102172639	ATPase H+/K+ transporting non-gastric alpha2 subunit

## Sheet: Table S3
DE transcripts in LAV-vaccinated vs naïve groups
Name	Chromosome RefSeq sequence	Region	baseMean	log2FoldChange	pvalue	Entrez GeneID	Gene product
LOC108634521	NW_017189548.1	2899..17746	274.348	8.54465	0.00347443	108634521	ncRNA
NOS2	NC_030826.1	complement(19203362..19245850)	71.3096	7.02718	2.3e-09	100860742	nitric oxide synthase 2
LOC108637251	NC_030819.1	complement(13836329..13914672)	152.07	6.86841	0.00197795	108637251	multidrug resistance-associated protein 4-like
LOC108633925	NC_030832.1	42332731..42340518	2.56275	4.93619	0.00600335	108633925	ncRNA
LOC108634594	NW_017189646.1	complement(5337..40350)	94.6883	4.78288	0.0062514	108634594	multidrug resistance-associated protein 4-like
SLC5A5	NC_030814.1	103524190..103537494	2.20867	4.75516	0.0271819	102172803	solute carrier family 5 member 5
LOC102170588	NC_030812.1	72549537..72558282	22.9724	4.65683	5.991e-07	102170588	apolipoprotein L6
LOC102176141	NC_030820.1	73473970..73488786	2.42556	4.63404	0.0317257	102176141	trophoblast Kunitz domain protein 1
LOC108635073	NW_017202575.1	complement(4370..11684)	7.21294	4.54157	0.0251066	108635073	pseudogene
KRT8	NC_030812.1	26768168..26775646	2.72708	4.33966	0.00151135	102182762	keratin 8
TINAGL1	NC_030809.1	13806906..13817913	37.0529	4.27111	1.16979e-05	102169636	tubulointerstitial nephritis antigen like
LOC108635237	NW_017212394.1	22600..23656	2.33607	4.24999	0.0185956	108635237	pseudogene
LOC108637252	NC_030819.1	13926013..14000960	99.5856	4.21631	0.00768567	108637252	multidrug resistance-associated protein 4-like
LOC102187968	NC_030822.1	35438409..35451835	3.45102	4.18477	0.00136727	102187968	pseudogene
PRRG3	NW_017189518.1	673985..684266	26.6291	4.17812	5.74173e-05	102171043	proline rich and Gla domain 3
NPR3	NC_030827.1	complement(40867993..40946851)	16.4794	4.13061	8.4566e-06	102185687	natriuretic peptide receptor 3
LOC102190498	NC_030820.1	42718874..42734315	1.39295	4.04009	0.00997383	102190498	dihydrodiol dehydrogenase 3
LOC108635473	NW_017216611.1	complement(439..20515)	3.32236	4.03806	0.0452258	108635473	multidrug resistance-associated protein 4-like
AMOTL2	NC_030808.1	134526831..134544877	7.26742	4.01536	0.00280092	102169708	angiomotin like 2
CTXN3	NC_030814.1	84335342..84346181	1.6297	3.97675	0.00743683	102184712	cortexin 3
RETN	NW_017189666.1	complement(10281..11678)	369.806	3.95952	4.4e-13	102170965	resistin
LOC102172037	NC_030812.1	complement(43750463..43756043)	63.3116	3.70518	0.000104737	102172037	lysozyme C-1
C1QL2	NC_030809.1	65236017..65240282	10.9755	3.68824	0.00220235	102176742	complement C1q like 2
AOC1	NC_030811.1	complement(6449967..6466415)	1.86548	3.56002	0.0397535	102177774	amine oxidase copper containing 1
SOLD1	NC_030836.1	28426942..28434712	2.7681	3.54376	0.0422339	100860888	secreted protein of Ly-6 domain 1
TDRD10	NC_030810.1	104057279..104111513	2.14034	3.52777	0.018524	102174259	tudor domain containing 10
LOC102171106	NC_030829.1	complement(51707763..51709811)	1.56168	3.4876	0.00674906	102171106	cathelin-related peptide SC5
CRHBP	NC_030817.1	complement(93103603..93115182)	3.08539	3.45614	0.0143891	102172544	corticotropin releasing hormone binding protein
LOC106503930	NC_030828.1	complement(58140789..58146501)	1567.97	3.42128	0.0175635	106503930	interferon alpha-inducible protein 27 mitochondrial
CPNE6	NC_030817.1	80365429..80372592	57.1916	3.41836	4.3324e-06	102180500	copine 6
LOC108637375	NC_030820.1	77839515..77842199	6.80868	3.39491	5.49968e-05	108637375	ncRNA
CRB2	NC_030818.1	94006350..94030821	2.34249	3.34845	0.0310392	102185094	crumbs 2 cell polarity complex component
INHBE	NC_030812.1	complement(55330714..55333049)	17.4399	3.33645	0.00393314	102176101	inhibin beta E subunit
ARHGEF25	NC_030812.1	complement(55198434..55205650)	6.94371	3.32569	9.30952e-05	102173718	Rho guanine nucleotide exchange factor 25
KCNK3	NC_030818.1	complement(72563681..72602749)	9.19263	3.27188	0.000521836	106502632	potassium two pore domain channel subfamily K member 3
IL2	NC_030824.1	complement(35860711..35865216)	20.9071	3.2339	2.0169e-06	102183089	interleukin 2
ACOT6	NC_030817.1	complement(18051483..18061163)	1.61726	3.21785	0.019206	102184442	acyl-CoA thioesterase 6
CDCP1	NC_030829.1	54084869..54144689	45.6349	3.19586	9.91709e-05	102187276	CUB domain containing protein 1
TGFB3	NC_030817.1	15809952..15835252	510.822	3.18938	0.0019923	102189962	transforming growth factor beta 3
LOC102181106	NW_017189516.1	complement(15641514..15678709)	2.32769	3.18151	0.0173986	102181106	protein Shroom4
SLC28A3	NC_030815.1	complement(77279655..77345734)	351.286	3.17223	3.528e-07	102179946	solute carrier family 28 member 3
C16H1orf106	NC_030823.1	78054796..78071290	3.10586	3.14145	0.00360791	102173112	chromosome 16 C1orf106 homolog
CA4	NC_030826.1	complement(12439572..12447307)	9.342	3.13718	0.00190356	102174871	carbonic anhydrase 4
LOC102187692	NC_030820.1	73423405..73466166	6.19779	3.12915	0.0136847	102187692	trophoblast Kunitz domain protein 1-like
LOC108635239	NW_017212506.1	complement(2683..5180)	49.1679	3.03208	4.0145e-06	108635239	pseudogene
LOC108638483	NC_030828.1	67070532..67101192	1419.75	3.01554	0.00842775	108638483	exocyst complex component 3-like protein 4
FGF11	NC_030826.1	26926589..26933627	13.4207	3.01406	0.000342427	102186718	fibroblast growth factor 1
IL12A	NC_030808.1	complement(106965310..106971754)	80.7242	2.98911	1.6474e-06	100861293	interleukin 12A
SLAMF8	NC_030810.1	110062827..110072698	70.7671	2.97486	0.000185463	102188724	SLAM family member 8
LOC108635846	NC_030811.1	51265802..51269909	2.69488	2.9671	0.0122043	108635846	ncRNA
TM4SF1	NC_030808.1	118374544..118389379	11.0423	2.95854	0.000673431	102171465	transmembrane 4 L six family member
CCR10	NC_030826.1	complement(42384974..42387261)	13.7928	2.93125	0.0026768	102184001	C-C motif chemokine receptor 10
SLC29A4	NC_030832.1	complement(39826533..39850550)	2.08501	2.92836	0.0177766	102176758	solute carrier family 29 member 4
SERPINB12	NC_030831.1	61967595..62007708	74.4508	2.92401	0.00180831	102178964	serpin family B member 12
LOC102170758	NC_030812.1	55039828..55045207	134.562	2.90426	1e-10	102170758	25-hydroxyvitamin D-1 alpha hydroxylase mitochondrial
LOC106503661	NC_030834.1	complement(43340190..43344349)	2.70442	2.90201	0.0472363	106503661	CUB and sushi domain-containing protein 1
LOC102176347	NC_030822.1	26816005..26851083	8.93009	2.87976	0.00124125	102176347	pseudogene
RSPO4	NC_030820.1	59419545..59456637	2.68928	2.86441	0.0177069	100860773	R-spondin 4
ACOD1	NC_030819.1	complement(33959349..33966931)	1999.72	2.86339	2.8766e-06	102183801	aconitate decarboxylase 1
LOC102176439	NC_030820.1	73548675..73565665	9.63299	2.86008	0.0255775	102176439	pseudogene
LGALS16	NC_030825.1	50125585..50127350	3.47537	2.85156	0.0153594	100860791	lectin galactoside-binding soluble 16
CLSTN3	NC_030812.1	complement(102197911..102228159)	8.35167	2.83382	0.00447807	102187844	calsyntenin 3
LOC102179564	NC_030814.1	40822275..40823442	2.20977	2.83314	0.0148743	102179564	pseudogene
ALDOC	NC_030826.1	complement(19859544..19863377)	127.565	2.8306	2.156e-06	102187622	aldolase fructose-bisphosphate C
LOC102177175	NC_030820.1	complement(73724368..73729771)	9.0091	2.82718	0.0240462	102177175	spleen trypsin inhibitor I
LOC108636785	NC_030816.1	complement(82697978..82748256)	2.49168	2.82479	0.0185627	108636785	rho GTPase-activating protein 20-like
SOX21	NC_030819.1	16858064..16860534	1.49125	2.80279	0.0474399	108637292	SRY-box 21
BAIAP2L1	NC_030832.1	38530654..38607511	32.2944	2.79964	0.000386527	102173150	BAI1 associated protein 2 like 1
NXNL2	NC_030815.1	complement(89347442..89354496)	6.67774	2.79924	0.000216644	102190227	nucleoredoxin-like 2
TRIOBP	NC_030812.1	108455876..108497873	265.486	2.74768	0	102180469	TRIO and F-actin binding protein
LOC106501899	NC_030828.1	67044178..67056642	575.22	2.71449	2.3208e-06	106501899	tumor necrosis factor alpha-induced protein 2
LOC102180344	NC_030826.1	13949763..13951615	2764.2	2.71166	0.00264571	102180344	ncRNA
TMEM26	NC_030835.1	28264272..28331888	90.1346	2.70661	0.000427624	102173813	transmembrane protein 26
MMP27	NC_030822.1	complement(76507121..76520935)	23.1293	2.70064	5.58917e-05	102171174	matrix metallopeptidase 27
FLT1	NC_030819.1	complement(54897721..55105201)	877.421	2.69924	1.061e-06	100860837	fms related tyrosine kinase 1
LDHD	NC_030825.1	complement(3694393..3698425)	75.8048	2.69684	4.68686e-05	102172747	lactate dehydrogenase D
EVPL	NC_030826.1	54850577..54868743	1.83393	2.67369	0.0302537	102170179	envoplakin
ADM	NC_030822.1	39992958..39995310	332.758	2.66476	2.329e-07	102178091	adrenomedullin
LOC102173123	NC_030826.1	56071404..56080297	170.277	2.66333	0.0241511	102173123	CMRF35-like molecule 6
BMPR1B	NC_030813.1	complement(29894618..30342783)	32.8155	2.65501	1.03572e-05	100861211	bone morphogenetic protein receptor type 1B
HID1	NC_030826.1	55667053..55687995	8.92787	2.64629	0.00564965	102175989	HID1 domain containing
ADRB3	NC_030834.1	12465761..12468438	11.5752	2.63492	0.000625904	106503668	adrenoceptor beta 3
BMPR1A	NC_030835.1	complement(4172015..4318222)	38.5597	2.62678	0.000263305	100861241	bone morphogenetic protein receptor type 1A
LPAR3	NC_030810.1	complement(61931309..62014573)	42.7608	2.61957	0.00500126	102186820	lysophosphatidic acid receptor 3
LOC108635189	NW_017211742.1	complement(4592..6104)	6.30476	2.56845	0.0271878	108635189	sialic acid-binding Ig-like lectin 14
LOC108637172	NC_030818.1	102622947..102625843	3.14714	2.56809	0.0148973	108637172	ncRNA
LOC102183767	NC_030836.1	18582145..18698899	3.72469	2.56516	0.00461579	102183767	glycerophosphodiester phosphodiesterase domain-containing protein 4-like
ADGRE2	NC_030814.1	96350745..96400437	396.54	2.55832	0.013452	102171592	adhesion G protein-coupled receptor E2
UPP1	NC_030811.1	112918003..112942110	383.595	2.55163	3.19889e-05	102174717	uridine phosphorylase 1
ZDBF2	NC_030809.1	complement(41304927..41315247)	37.8878	2.53355	0	102174345	zinc finger DBF-type containing 2
GPC4	NW_017189517.1	11708375..11816917	18.4602	2.52954	0.000288683	102184888	glypican 4
SCARF2	NW_017189851.1	140959..154601	6.44452	2.52803	0.000498015	108634702	scavenger receptor class F member 2
MCEMP1	NW_017189666.1	complement(34..2523)	930.574	2.52157	4.98e-08	102172348	mast cell expressed membrane protein 1
C23H6orf141	NC_030830.1	complement(26860838..26864926)	7.61474	2.51149	0.0316652	102182620	chromosome 23 C6orf141 homolog
LOC102187646	NC_030811.1	complement(21946936..21965281)	3.26027	2.50036	0.0235268	102187646	aldo-keto reductase family 1 member B10
MGAT3	NC_030812.1	109804458..109835206	26.964	2.48631	0.00414973	102185445	mannosyl (beta-4-)-glycoprotein beta-4-N-acetylglucosaminyltransferase
LOC108636535	NC_030815.1	complement(8395237..8397504)	6.26117	2.48085	0.0211281	108636535	ncRNA
KLRG2	NC_030811.1	17440668..17454059	77.9366	2.47337	6.0073e-06	102177407	killer cell lectin like receptor G2
SLC17A7	NC_030825.1	complement(56899764..56911150)	20.6335	2.45603	9.00904e-05	102169042	solute carrier family 17 member 7
HCRTR1	NC_030809.1	13851449..13860951	22.4066	2.45217	0.00196695	102169345	hypocretin receptor 1
DCSTAMP	NC_030821.1	21897036..21904028	78.8448	2.44257	6.0074e-06	102187609	dendrocyte expressed seven transmembrane protein
ALOXE3	NC_030826.1	complement(27475881..27496573)	2.12964	2.4409	0.0271375	102173227	arachidonate lipoxygenase 3
TMEM150C	NC_030813.1	complement(97733738..97847229)	1924.13	2.43813	3.8581e-06	102174821	transmembrane protein 150C
ANKRD22	NC_030833.1	40821243..40851286	600.736	2.43542	8.408e-07	102190575	ankyrin repeat domain 22
G0S2	NC_030823.1	complement(72264418..72265385)	490.736	2.42931	2.12301e-05	108637793	G0/G1 switch 2
LOC108633231	NC_030816.1	complement(21506259..21508832)	37.7388	2.42162	0.00717678	108633231	protein FAM26F-like
MST1R	NC_030829.1	50432089..50445384	71.8777	2.41651	1.42456e-05	102175906	macrophage stimulating 1 receptor
FAM221A	NC_030811.1	48151430..48175561	2.86934	2.41524	0.0120473	102173445	family with sequence similarity 221 member A
LIPM	NC_030833.1	complement(40852829..40887487)	268.583	2.41094	4.35761e-05	102190289	lipase family member M
LIPG	NC_030831.1	49397175..49422345	124.275	2.40106	0.000112588	102191574	lipase G endothelial type
RPH3A	NC_030824.1	9413841..9689087	80.3663	2.4002	1.854e-07	102190629	rabphilin 3A
LOC108638192	NC_030826.1	53112179..53116348	19.6023	2.39754	1e-10	108638192	ncRNA
IL21	NC_030824.1	complement(36014074..36021479)	6.96872	2.39747	0.000991753	100861248	interleukin 21
GLIPR1L2	NC_030812.1	4688970..4725218	7.84643	2.37087	0.0063712	102177691	GLI pathogenesis-related 1 like 2
LOC102181323	NC_030822.1	complement(2487344..2488699)	12.1771	2.36207	0.00104459	102181323	pseudogene
DDC	NC_030811.1	complement(115071265..115170771)	83.0045	2.34419	2.04311e-05	102169726	dopa decarboxylase
CCDC184	NC_030812.1	complement(31678296..31680633)	5.05935	2.34338	0.00795245	102184879	coiled-coil domain containing 184
DDR2	NC_030810.1	113317012..113486510	95.8796	2.31365	1e-09	100860806	discoidin domain receptor tyrosine kinase 2
LOC102182892	NC_030821.1	complement(38547939..38548615)	3.22582	2.30268	0.0294971	102182892	pseudogene
LOC108635095	NW_017203891.1	32..16530	2.03028	2.29405	0.0439925	108635095	ncRNA
LOC102184696	NC_030836.1	complement(43529834..43534929)	5.3631	2.29323	0.0207163	102184696	ncRNA
LOC106502991	NC_030823.1	complement(78030637..78033893)	44.514	2.27819	7.415e-07	106502991	ncRNA
KCNJ2	NC_030826.1	complement(59803404..59814242)	247.568	2.26867	0.000267911	102168940	potassium voltage-gated channel subfamily J member 2
TMEM54	NC_030809.1	complement(14939672..14946392)	48.8074	2.24941	0.000653911	102182737	transmembrane protein 54
AQP9	NC_030817.1	51022717..51074079	266.694	2.2383	0.00073896	102181396	aquaporin 9
LOC108636779	NC_030816.1	12588379..12589138	2.20552	2.22771	0.0400214	108636779	uncharacterized LOC108636779
LOC102183530	NC_030822.1	2234041..2239179	5.63301	2.21605	0.0380989	102183530	pseudogene
LOC102180663	NC_030814.1	complement(99125018..99171269)	157.069	2.18453	0.0165102	102180663	adhesion G protein-coupled receptor E2
MIR147	NC_030817.1	38147667..38147753	64.9872	2.17887	3.1404e-06	104797243	miRNA
INHBA	NC_030811.1	complement(40862122..40876836)	75.0291	2.17366	0.000502865	100860960	inhibin beta A subunit
C2	NC_030830.1	22541323..22553013	55.1623	2.1725	6.40745e-05	102176085	complement C2
TRPM2	NC_030808.1	144274648..144326008	209.332	2.17045	6.59e-08	102171382	transient receptor potential cation channel subfamily M member 2
LOC102171702	NC_030820.1	complement(37209408..37213234)	9.10173	2.1704	0.00276728	102171702	uncharacterized LOC102171702
DPEP3	NC_030825.1	complement(36718334..36722584)	49.4014	2.16794	0.000623892	102180149	dipeptidase 3
SLC7A10	NC_030825.1	complement(44702336..44719125)	68.3725	2.16734	0.000721159	102190347	solute carrier family 7 member 10
TCN1	NC_030822.1	437880..452872	94.2814	2.15849	0.00341665	102170716	transcobalamin 1
OSCAR	NC_030825.1	64863128..64870636	24.0554	2.14473	0.00358191	108638128	osteoclast associated immunoglobulin-like receptor
ASGR1	NC_030826.1	complement(26707548..26710922)	1562.18	2.1425	0	102181334	asialoglycoprotein receptor
BATF2	NC_030836.1	complement(43632762..43639774)	898.428	2.13958	2.7e-09	102185812	basic leucine zipper ATF-like transcription factor 2
ANKRD33	NC_030812.1	complement(27664524..27667595)	48.4995	2.13777	6.45e-08	102185983	ankyrin repeat domain 33
LOC102187130	NW_017189517.1	40814108..40815421	36.7562	2.13282	0.0439274	102187130	protein ARMCX6-like
ALPL	NC_030809.1	4712890..4778333	152.609	2.13046	0.0238282	102189447	alkaline phosphatase liver/bone/kidney
FFAR2	NC_030825.1	46943135..46944138	11.6157	2.13039	0.00171628	100861307	free fatty acid receptor 2
LOC108637404	NC_030820.1	complement(59578016..59581964)	5.85691	2.12674	0.00372478	108637404	ncRNA
LOC102178529	NC_030814.1	93063164..93111560	267.937	2.12532	0.0290358	102178529	adhesion G protein-coupled receptor E3
LOC108638041	NC_030825.1	62729007..62744272	174.711	2.12384	4.23817e-05	108638041	cationic amino acid transporter 3-like
LOC106503728	NC_030836.1	complement(25821381..25824602)	742.253	2.12243	0.000103931	106503728	serum amyloid A protein
LOC108635236	NW_017212394.1	2006..5947	293.13	2.11833	0.000918834	108635236	pseudogene
MCOLN3	NC_030810.1	complement(62107718..62143931)	503.881	2.10613	0.0016576	102189726	mucolipin 3
LOC102186442	NC_030830.1	complement(41607876..41623727)	50.2737	2.10583	0.000129884	102186442	DLA class II histocompatibility antigen DR-1 beta chain
FN1	NC_030809.1	32406990..32476380	229.893	2.10001	0.00090769	102182645	fibronectin
LOC108633258	NC_030825.1	62809793..62835511	423.964	2.08923	0.000224672	108633258	cationic amino acid transporter 3-like
ADCY8	NC_030821.1	complement(71989860..72225212)	58.1213	2.08717	7.849e-06	102184919	adenylate cyclase 8
SCAMP5	NC_030828.1	complement(33144215..33166326)	249.907	2.07958	4.73005e-05	102191182	secretory carrier membrane protein 5
SAPCD1	NC_030830.1	22406343..22408569	22.8058	2.07863	0.00127436	102179147	suppressor APC domain containing 1
LOC102179411	NC_030826.1	complement(13804681..13810710)	195.962	2.07822	0.000357619	102179411	ncRNA
LOC102179878	NC_030826.1	complement(13931021..13933790)	43.9965	2.06484	0.00722011	102179878	WAP four-disulfide core domain protein 18
SERPINE1	NC_030832.1	complement(36473267..36481243)	116.442	2.06193	0.000239234	102169375	serpin family E member
SEPT12	NC_030832.1	complement(3778033..3788250)	13.226	2.06061	0.00175039	102191668	septin 12
LTBP3	NC_030836.1	complement(44131694..44152416)	73.8625	2.05517	2.58e-08	102172418	latent transforming growth factor beta binding protein 3
SEC14L5	NC_030832.1	3935284..3973701	14.6353	2.04735	2.66885e-05	102168879	SEC14 like lipid binding 5
PDZD3	NC_030822.1	complement(52580787..52586267)	5.86498	2.04572	0.00584377	102185106	PDZ domain containing 3
SIGLEC5	NC_030825.1	complement(58595013..58610291)	260.608	2.04245	0.000202208	102173033	sialic acid binding Ig like lectin 5
LOC108635190	NW_017211742.1	complement(6190..7506)	18.7209	2.03674	0.00289277	108635190	pseudogene
TNFAIP2	NC_030828.1	67109932..67123614	1129.98	2.03305	3.94303e-05	106503952	TNF alpha induced protein 2
SYT17	NC_030832.1	complement(16574878..16658173)	32.3804	2.0282	0.0022318	102179440	synaptotagmin 17
IGFBP4	NC_030826.1	40320361..40330549	61.1243	2.01773	0.00104777	100860812	insulin like growth factor binding protein 4
CDX4	NW_017189516.1	complement(12054961..12063592)	18.9965	2.01624	0.000279211	102182770	caudal type homeobox 4
SAPCD2	NC_030818.1	106171682..106179322	14.5683	2.01203	0.000316354	106502681	suppressor APC domain containing 2
CCL20	NC_030809.1	complement(19751808..19755322)	84.1698	2.00973	0.000184194	102170644	C-C motif chemokine ligand 20
GSG1	NC_030812.1	95395407..95414153	16.3407	2.00949	0.0017097	108636056	germ cell associated 1
LOC108633266	NC_030830.1	19427734..19439794	10.6916	2.00808	0.000132591	108633266	zinc finger and SCAN domain-containing protein 23-like
LYPD5	NC_030825.1	complement(53068560..53073021)	13.3361	2.00232	0.004469	102188342	LY6/PLAUR domain containing 5
CCDC166	NC_030821.1	complement(80991650..80993368)	6.73714	2.00151	0.00121461	102183526	coiled-coil domain containing 166
RCOR2	NC_030836.1	complement(42643115..42648323)	4.82298	2.00127	0.012567	102187746	REST corepressor 2
LOC108636650	NC_030815.1	110489274..110517049	4.58935	2.00045	0.0319642	108636650	ncRNA
WISP1	NC_030821.1	73803722..73835432	11.1665	1.99925	0.00316101	102180950	WNT1 inducible signaling pathway protein 1
SRL	NC_030832.1	complement(3310697..3347595)	50.6273	1.99858	0.00592885	102183843	sarcalumenin
LOC102185707	NC_030833.1	complement(42024528..42030980)	5.09162	1.99295	0.00411843	102185707	ncRNA
KCNA2	NC_030810.1	complement(87741102..87746701)	2.85039	1.97641	0.0441101	102184489	potassium voltage-gated channel subfamily A member 2
ACKR3	NC_030810.1	complement(4718366..4730864)	410.889	1.97626	5.9403e-06	102169070	atypical chemokine receptor 3
AOAH	NC_030811.1	complement(59458372..59656794)	951.364	1.97588	0.0123422	102189546	acyloxyacyl hydrolase
LOC102185549	NC_030819.1	complement(14841211..15011641)	156.756	1.97544	0.00378221	102185549	multidrug resistance-associated protein 4
PPP1R3B	NC_030834.1	20430943..20439821	169.685	1.97197	0	102176299	protein phosphatase 1 regulatory subunit 3B
SHANK2	NC_030836.1	complement(48608422..49172550)	57.069	1.97178	0.000196244	102171308	SH3 and multiple ankyrin repeat domains 2
IFNG	NC_030812.1	44984285..44988400	127.431	1.95761	0.0011132	100860815	interferon gamma
LOC102169730	NC_030833.1	complement(9524085..9586938)	962.194	1.95465	0.00071768	102169730	deleted in malignant brain tumors 1 protein
STXBP1	NC_030818.1	97859306..97928951	252.039	1.95383	2.99306e-05	102191147	syntaxin binding protein
SMIM1	NC_030823.1	complement(47851111..47857057)	7.20185	1.95117	0.000374943	102183715	small integral membrane protein 1 (Vel blood group)
ITPKA	NC_030817.1	complement(66138462..66146811)	63.8485	1.94672	5.816e-07	102173853	inositol-trisphosphate 3-kinase A
GRIP2	NC_030829.1	57667170..57711772	13.0393	1.94212	0.0110967	108633372	glutamate receptor interacting protein 2
LOC102183461	NC_030828.1	complement(67217631..67223294)	9.92575	1.9383	0.00989897	102183461	pseudogene
FGF1	NC_030814.1	56787497..56900206	32.6579	1.93454	1.60819e-05	102188850	fibroblast growth factor
TMEM114	NC_030832.1	complement(7355922..7370970)	4.6413	1.93435	0.025926	102170844	transmembrane protein 114
HCAR2	NC_030824.1	complement(18416815..18418976)	3073.18	1.93424	2.92224e-05	102189146	hydroxycarboxylic acid receptor 2
MEST	NC_030811.1	complement(25897166..25910016)	85.4669	1.9306	0.000887328	102183936	mesoderm specific transcript
LOC102182599	NC_030817.1	3370442..3400982	308.244	1.92777	1.85606e-05	102182599	ncRNA
CCDC183	NC_030818.1	complement(104562376..104570925)	32.0486	1.92597	4.25e-08	102185931	coiled-coil domain containing 183
GRPR	NW_017189516.1	complement(54135430..54172550)	8.5881	1.92549	0.0137385	102177147	gastrin releasing peptide receptor
DDR1	NC_030830.1	21801604..21818873	379.81	1.92344	3.9372e-06	102182457	discoidin domain receptor tyrosine kinase
LOC108636006	NC_030812.1	43728498..43734057	103.958	1.91529	0.00497682	108636006	lysozyme C intestinal isozyme
OTOL1	NC_030808.1	complement(105425817..105440497)	3.92704	1.91011	0.0147145	102170553	otolin 1
FERMT2	NC_030817.1	37584019..37656783	4.84221	1.90837	0.0455704	102186772	fermitin family member 2
CACNA1S	NC_030823.1	complement(78111207..78164108)	4.54411	1.90374	0.0276101	102176151	calcium voltage-gated channel subunit alpha1 S
OSMR	NC_030827.1	complement(35473504..35538457)	22.4738	1.9029	0.020916	102184003	oncostatin M receptor
LOC108636557	NC_030815.1	41839788..41860266	4.70713	1.89658	0.0399064	108636557	ncRNA
MYL7	NC_030811.1	complement(43018388..43020852)	7.31809	1.89484	0.0213407	102185710	myosin light chain 7
LOC102181614	NC_030822.1	57234589..57248409	32.402	1.88785	0.00102087	102181614	NXPE family member 4
LOC108635226	NW_017212193.1	1399..8725	4.0477	1.88089	0.0117216	108635226	ncRNA
LOC106503685	NC_030835.1	complement(43640533..43643317)	3.84969	1.87648	0.0195846	106503685	ncRNA
GPR31	NC_030816.1	complement(89385482..89387718)	13.0176	1.87185	0.0122085	106502501	G protein-coupled receptor 31
LOC102178816	NC_030814.1	93005181..93044905	93.8677	1.87113	0.0172836	102178816	adhesion G protein-coupled receptor E4
ANKRD37	NC_030834.1	complement(29884225..29900898)	221.274	1.86904	1.02527e-05	100861074	ankyrin repeat domain 37
COL7A1	NC_030829.1	51352254..51382793	15.0182	1.86571	0.00144119	106503435	collagen type VII alpha 1 chain
SIX5	NC_030825.1	complement(54359441..54363943)	4.01446	1.86268	0.0196014	102190256	SIX homeobox 5
LOC102176375	NC_030830.1	21030327..21032826	1628.26	1.86093	1.6e-09	102176375	ubiquitin D
LOC102173269	NW_017189517.1	complement(40836111..40839044)	497.938	1.85875	7.94765e-05	102173269	protein ARMCX6
PNKD	NC_030809.1	complement(29434832..29503576)	506.176	1.85304	3.34685e-05	100861377	paroxysmal nonkinesigenic dyskinesia
BPI	NC_030820.1	66719462..66768979	35.2312	1.85086	0.0140323	102185756	bactericidal/permeability-increasing protein
LOC102191076	NC_030825.1	62848761..62875781	40.6726	1.84874	0.000171868	102191076	cationic amino acid transporter 3-like
SLC16A14	NC_030809.1	17618698..17652976	47.2909	1.84731	0.00192603	102172496	solute carrier family 16 member 14
VDR	NC_030812.1	31909162..32015754	854.303	1.82399	0	102177594	vitamin D (25- dihydroxyvitamin D3) receptor
CCDC80	NC_030808.1	complement(57122373..57157441)	2901.69	1.81454	0.00122424	102173884	coiled-coil domain containing 80
CAMK1G	NC_030823.1	complement(72345416..72378212)	9.41607	1.81435	0.00391122	102168659	calcium/calmodulin dependent protein kinase IG
LOC102175808	NC_030808.1	121626910..121680111	10.4053	1.8061	0.000246919	102175808	phospholipid scramblase 1
ASGR2	NC_030826.1	complement(26661010..26671789)	402.171	1.80602	1.19102e-05	102180882	asialoglycoprotein receptor 2
TUB	NC_030822.1	37866331..37957937	39.4019	1.80428	0.000841205	102184640	tubby bipartite transcription factor
TMC3	NC_030828.1	complement(26757112..26812140)	21.819	1.80187	0.00519269	102177197	transmembrane channel like 3
IL1A	NC_030818.1	complement(46120083..46131126)	6404.61	1.80124	0.00170042	100861289	interleukin 1 alpha
CMBL	NC_030827.1	62956289..62981205	187.569	1.80074	9.91227e-05	102169336	carboxymethylenebutenolidase homolog
LOC102179803	NW_017189923.1	complement(10453..13637)	31.3302	1.8001	0.0419425	102179803	sialic acid-binding Ig-like lectin 14
TTN	NC_030809.1	complement(117971251..118246125)	54.6658	1.79921	0.00553637	102173234	titin
RSPH1	NC_030808.1	complement(142343036..142357475)	23.2295	1.7974	2.92e-08	102182915	radial spoke head 1 homolog
ACVRL1	NC_030812.1	complement(27637795..27652231)	353.818	1.79472	1.171e-07	102186663	activin A receptor like type
SDSL	NC_030824.1	10140732..10152881	162.188	1.7918	1.96e-08	102187342	serine dehydratase like
LTBP1	NC_030818.1	15324388..15780520	548.128	1.7877	2.34938e-05	102190794	latent transforming growth factor beta binding protein
LOC102185461	NC_030828.1	69032535..69165905	25982.6	1.78495	0.00644786	102185461	Ig gamma-2 chain C region-like
HGF	NC_030811.1	complement(81306673..81397853)	30.8934	1.77624	0.00137208	102183288	hepatocyte growth factor
MSX1	NC_030813.1	complement(104583178..104587459)	6.69977	1.77551	0.0267573	102190677	msh homeobox 1
LOC102180704	NC_030808.1	complement(107084446..107235817)	241.64	1.77061	0.00670286	102180704	schwannomin-interacting protein
LOC102180695	NC_030825.1	52346549..52363003	249.974	1.76824	0.0097543	102180695	carcinoembryonic antigen-related cell adhesion molecule 7
NLRP12	NC_030825.1	complement(62487036..62506672)	712.042	1.7667	0.045001	102168479	NLR family pyrin domain containing 12
FAR2	NC_030812.1	complement(78822551..78914677)	118.687	1.76601	1.28501e-05	102186751	fatty acyl-CoA reductase 2
MANEAL	NC_030810.1	12685596..12694130	30.7937	1.76438	0.000778266	102173525	mannosidase endo-alpha like
LHX1	NC_030826.1	12920703..12928185	8.20108	1.75517	0.0063853	102168572	LIM homeobox 1
WLS	NC_030810.1	complement(43703844..43820110)	1315.87	1.75312	0.00340595	102174896	wntless Wnt ligand secretion mediator
SEMA6B	NC_030814.1	complement(90963685..90992323)	4.21263	1.75162	0.0160976	102171324	semaphorin 6B
ITGA9	NC_030829.1	10780757..11147531	240.501	1.74376	0.00137742	102174073	integrin subunit alpha 9
LOC106503481	NC_030830.1	41559464..41567203	89.0611	1.74329	0.0180649	106503481	rano class II histocompatibility antigen A beta chain-like
POPDC2	NC_030808.1	complement(64106246..64124739)	6.0618	1.74245	0.0299678	102169628	popeye domain containing 2
RHPN1	NC_030821.1	80779231..80788379	7.19615	1.73724	0.0148677	102186031	rhophilin Rho GTPase binding protein
ZMYND15	NC_030826.1	complement(26417025..26422141)	14.7898	1.73634	0.00248774	102186155	zinc finger MYND-type containing 15
GPBAR1	NC_030809.1	complement(29509125..29512597)	158.692	1.73455	1.64e-08	102175999	G protein-coupled bile acid receptor
LOC102179663	NC_030825.1	64654184..64677456	1414.66	1.72701	1.4324e-06	102179663	leukocyte immunoglobulin-like receptor subfamily A member 6
F5	NC_030823.1	complement(35692984..35767992)	1226.75	1.72673	0.0025096	102190058	coagulation factor V
LOC108638012	NC_030825.1	complement(58619788..58623024)	56.4552	1.72479	0.0479566	108638012	sialic acid-binding Ig-like lectin 14
PRICKLE2	NC_030829.1	36978505..37330819	8.53987	1.7212	0.00419444	102179895	prickle planar cell polarity protein 2
NFAM1	NC_030812.1	complement(112285233..112321727)	363.713	1.71713	1.87819e-05	102189843	NFAT activating protein with ITAM motif 1
MSH5	NC_030830.1	22392496..22406220	161.131	1.71633	2.409e-07	102178867	mutS homolog 5
ASB9	NW_017189516.1	54999933..55027770	24.917	1.71601	0.00942665	102187387	ankyrin repeat and SOCS box containing 9
CSF3	NC_030826.1	39978257..39980923	3876.65	1.70796	0.0468609	102185602	colony stimulating factor 3
NLRC4	NC_030818.1	complement(14669557..14716302)	517.636	1.69843	1.17e-08	102189315	NLR family CARD domain containing 4
AMBP	NC_030815.1	complement(103011561..103024341)	5.65368	1.69496	0.0128329	102176238	alpha-1-microglobulin/bikunin precursor
SH2D1B	NC_030810.1	complement(113070996..113098602)	195.147	1.69354	0.000762842	102181175	SH2 domain containing 1B
ADD2	NC_030818.1	13505271..13627974	30.7503	1.6908	0.00418717	102188866	adducin 2
WNK4	NC_030826.1	42457002..42472433	48.8558	1.68667	6.43219e-05	102184280	WNK lysine deficient protein kinase 4
LOC102182748	NC_030810.1	72144103..72208008	34.8596	1.67598	0.0089627	102182748	transmembrane protein 56
STARD8	NW_017189516.1	12400560..12415129	189.749	1.67578	2.5612e-05	102178991	StAR related lipid transfer domain containing 8
TTLL2	NC_030816.1	complement(89425415..89434049)	4.49578	1.67457	0.0430174	102187865	tubulin tyrosine ligase like 2
PTGS2	NC_030823.1	complement(66345155..66353195)	813.363	1.67376	0.0333546	100860905	prostaglandin-endoperoxide synthase 2
LOC102178051	NC_030812.1	108541729..108542908	241.932	1.67275	7e-10	102178051	histone H1.0
LOC102176684	NW_017215673.1	6309..6624	32.6481	1.67132	0.00197926	102176684	Ig lambda chain V-I region BL2-like
S100A9	NC_030810.1	103059859..103062650	27768.3	1.66891	0.00153762	102182273	S100 calcium binding protein A9
EHF	NC_030822.1	complement(17702723..17759108)	1635.86	1.66519	0.000132643	102170803	ETS homologous factor
RHOU	NC_030835.1	complement(44479821..44489919)	20.062	1.66493	0.0359311	102174557	ras homolog family member U
DPEP2	NC_030825.1	complement(36722797..36730283)	88.5719	1.65699	0.00779965	102180420	dipeptidase 2
LOC102181828	NC_030810.1	66406109..66412268	608.641	1.65599	5.4921e-05	102181828	pseudogene
IL15RA	NC_030820.1	complement(10736486..10772794)	815.39	1.65292	0	102171722	interleukin 15 receptor subunit alpha
LOC102168737	NC_030818.1	complement(103568995..103574346)	23.2551	1.64762	0.033499	102168737	ncRNA
EPHA2	NC_030809.1	complement(168062..194899)	98.3828	1.64558	0.00272758	102185411	EPH receptor A2
ZNF467	NC_030811.1	8050252..8059293	33.8737	1.64419	0.000223622	102169832	zinc finger protein 467
S-LZ	NC_030812.1	complement(43897029..43902170)	189.803	1.63938	0.0140736	100860864	serum lysozyme
AQP3	NC_030815.1	complement(74981478..74987380)	91.6771	1.6328	0.0151728	102191136	aquaporin 3 (Gill blood group)
LOC106503629	NC_030809.1	complement(17360..39232)	1149.94	1.62384	8.96632e-05	106503629	uncharacterized LOC106503629
GGT5	NW_017190051.1	complement(76777..88455)	66.5561	1.62013	0.000125826	102182719	gamma-glutamyltransferase 5
PSTPIP2	NC_030831.1	complement(45991707..46086914)	1441.99	1.61404	0.00390586	102184213	proline-serine-threonine phosphatase interacting protein 2
ART5	NC_030822.1	complement(31912716..31916296)	54.1772	1.61083	0.000891655	102169686	ADP-ribosyltransferase 5
SCNN1A	NC_030812.1	102912617..102938590	99.9995	1.61048	0.0435857	102190031	sodium channel epithelial 1 alpha subunit
LOC102186299	NC_030810.1	complement(66536373..66548350)	461.374	1.60646	0.00010474	102186299	guanylate-binding protein 1
S100A8	NC_030810.1	complement(103093868..103095109)	23381.3	1.60473	0.00275551	102168876	S100 calcium binding protein A8
LOC100860781	NC_030836.1	25872114..25876093	11186.5	1.60101	0.0308935	100860781	serum amyloid A3
AFF2	NW_017189774.1	17592..109932	12.4158	1.59973	0.00103266	102189103	AF4/FMR2 family member 2
METRN	NC_030832.1	552802..554801	4.62791	1.59855	0.0391084	102188553	meteorin glial cell differentiation regulator
NT5E	NC_030816.1	complement(51191506..51257425)	105.961	1.58661	0.00586062	102189125	5'-nucleotidase ecto
LOC102181776	NC_030825.1	complement(58638883..58642860)	180.858	1.58457	0.00625716	102181776	sialic acid-binding Ig-like lectin 14
CXCL16	NC_030826.1	26422100..26426697	1367.39	1.58101	4.58536e-05	102178301	C-X-C motif chemokine ligand 16
CHAC1	NC_030817.1	complement(66585071..66589333)	93.0803	1.57889	0.0113511	102173008	ChaC glutathione specific gamma-glutamylcyclotransferase 1
ABCA3	NC_030832.1	complement(1701870..1743075)	825.697	1.57273	0.0020435	102173435	ATP binding cassette subfamily A member 3
NUAK1	NC_030812.1	complement(68166557..68240209)	9.56634	1.57242	0.0356195	102190764	NUAK family kinase 1
SNX10	NC_030811.1	50549549..50616271	774.288	1.57001	4.02e-08	102171299	sorting nexin 10
LOC102179658	NC_030828.1	68974632..68975353	9493.01	1.56853	0.00860104	102179658	Ig heavy chain V region MC101-like
LAIR1	NC_030825.1	complement(64569908..64580219)	7419.46	1.5684	0.000139217	102180488	leukocyte associated immunoglobulin like receptor
CHRNA5	NC_030828.1	30546846..30573009	11.5954	1.56352	0.0327126	102187992	cholinergic receptor nicotinic alpha 5 subunit
GGN	NC_030825.1	complement(49091457..49094595)	38.7627	1.56033	9.31943e-05	108638113	gametogenetin
ANKRD29	NC_030831.1	33302633..33355333	21.5647	1.55911	9.64875e-05	102189082	ankyrin repeat domain 29
SALL4	NC_030820.1	complement(79085196..79100789)	3.79356	1.5583	0.0465476	102175419	spalt like transcription factor 4
LOC108633178	NC_030828.1	complement(69374237..69377734)	22.1067	1.55656	0.00125813	108633178	granzyme B-like
PROZ	NW_017189962.1	76411..86463	8.0395	1.55612	0.0251584	102174944	protein Z vitamin K dependent plasma glycoprotein
CKB	NC_030828.1	complement(67433574..67436769)	1244.32	1.55275	8e-10	106503387	creatine kinase B
ICAM5	NC_030814.1	94710794..94717968	12.0236	1.54934	0.0387888	102187673	intercellular adhesion molecule 5
ASCL2	NC_030836.1	50329012..50331249	19.993	1.54739	0.00614479	108634247	achaete-scute family bHLH transcription factor 2
FAM234B	NC_030812.1	complement(95417244..95454675)	321.104	1.54624	0.000180548	102191024	family with sequence similarity 234 member B
LOC102173476	NC_030818.1	56783754..56895145	3.28953	1.54062	0.0421552	102173476	pseudogene
EBI3	NC_030814.1	90726730..90732953	384.566	1.531	0.000252081	102174109	Epstein-Barr virus induced 3
CSPG5	NC_030829.1	52131688..52144680	21.0743	1.52779	0.000731167	102172494	chondroitin sulfate proteoglycan 5
TMPRSS6	NC_030812.1	complement(74168458..74208125)	8.2266	1.52072	0.00702525	102178888	transmembrane protease serine 6
LOC108634672	NW_017189776.1	24360..29791	230.927	1.51154	0.00570264	108634672	Ig heavy chain V region 1B43-like
LOC102175340	NC_030829.1	52700742..52705629	8.25852	1.50821	0.0215296	102175340	serine protease 42
CECR1	NC_030812.1	complement(107780249..107802738)	755.638	1.50369	2.4e-09	102173925	cat eye syndrome chromosome region candidate
MICALL2	NW_017190161.1	complement(2516..21372)	53.0062	1.50366	0.00140469	106503986	MICAL like 2
S1PR5	NC_030814.1	complement(94901081..94908689)	132.02	1.50307	2.28e-08	108636398	sphingosine-1-phosphate receptor 5
VEGFA	NC_030830.1	complement(31541137..31557206)	688.417	1.49916	1.279e-07	100860957	vascular endothelial growth factor A
ENTPD1	NC_030833.1	complement(34306839..34406837)	393.293	1.49735	0.00170083	102189182	ectonucleoside triphosphate diphosphohydrolase
LOC106503212	NC_030826.1	complement(26638385..26642543)	332.016	1.49734	0.0221231	106503212	C-type lectin domain family 10 member A
LOC102189772	NC_030821.1	54653535..54809046	19.6794	1.49542	0.015365	102189772	pseudogene
NCF4	NC_030812.1	73945167..73963427	1809.86	1.49325	1.316e-07	102175930	neutrophil cytosolic factor 4
ADAMTS4	NC_030810.1	complement(111811152..111819330)	4.53269	1.49073	0.0346164	102176281	ADAM metallopeptidase with thrombospondin type 1 motif 4
CLEC4E	NC_030812.1	99584401..99596692	2281.3	1.49014	0.00546311	102183403	C-type lectin domain family 4 member E
LOC108638253	NC_030826.1	complement(17483462..17486129)	155.447	1.48784	0.022577	108638253	ncRNA
SCN3B	NC_030822.1	48073867..48100667	18.5822	1.48663	0.0193902	102182811	sodium voltage-gated channel beta subunit 3
LOC102173909	NC_030832.1	complement(9912536..10000637)	243.959	1.47936	1.15e-05	102173909	uncharacterized LOC102173909
TGM1	NC_030817.1	complement(80514652..80529096)	322.327	1.47907	0.00259443	102177982	transglutaminase 1
ERO1A	NC_030817.1	complement(89716931..89770681)	10949.2	1.47896	7.51356e-05	102190790	endoplasmic reticulum oxidoreductase 1 alpha
LOC108637249	NC_030819.1	13670250..13791426	56.9103	1.47477	0.0156589	108637249	multidrug resistance-associated protein 4-like
SLC1A2	NC_030822.1	17002038..17161239	202.644	1.47372	0.0164274	102172085	solute carrier family 1 member 2
SMAD1	NC_030824.1	58158992..58241150	32.007	1.46533	0.00649495	102176988	SMAD family member
LOC102186466	NC_030812.1	102252324..102262653	229.206	1.46388	6.826e-07	102186466	complement C1r subcomponent-like protein
SLC46A2	NC_030815.1	complement(101830454..101843022)	1161.64	1.46283	0.00482574	102175766	solute carrier family 46 member 2
CPA6	NC_030821.1	50290189..50589590	6.53521	1.45797	0.020206	102174320	carboxypeptidase A6
GJA5	NC_030810.1	complement(98651893..98670391)	5.73944	1.45617	0.0312275	102189449	gap junction protein alpha 5
LRG1	NC_030814.1	complement(90948164..90951434)	224.174	1.45038	1.255e-07	102186388	leucine rich alpha-2-glycoprotein 1
LAMB4	NC_030811.1	71082894..71201291	4.97619	1.44799	0.0338371	102174902	laminin subunit beta 4
LOC102188566	NC_030836.1	46029958..46034397	60.1829	1.44699	1.57669e-05	102188566	NACHT LRR and PYD domains-containing protein 6
NAIP	NC_030827.1	complement(10150670..10193625)	3112.32	1.44621	6.8602e-06	102185222	NLR family apoptosis inhibitory protein
LOC102185157	NC_030812.1	complement(77365134..77379099)	4.07083	1.44548	0.0482021	102185157	ncRNA
EFHC1	NC_030830.1	complement(24278782..24324458)	11.3309	1.44533	0.00467559	102172217	EF-hand domain containing
LOC108633804	NC_030831.1	62066827..62086638	36.3952	1.44356	0.0162629	108633804	ncRNA
RNF112	NC_030826.1	complement(33730579..33736411)	219.629	1.44298	0.00306684	102180255	ring finger protein 112
MDGA1	NC_030830.1	37180691..37240975	25.8386	1.43942	0.0270382	102168872	MAM domain containing glycosylphosphatidylinositol anchor 1
MEFV	NC_030832.1	complement(2578760..2591898)	6733.18	1.43814	0.000330908	102186453	Mediterranean fever
ALPK1	NC_030813.1	complement(13456823..13570751)	122.615	1.43788	0.000603233	102180201	alpha kinase
LOC102183842	NC_030832.1	1756917..1841657	37.7964	1.43547	0.00865349	102183842	ATP-binding cassette sub-family A member 17
SEPT8	NC_030814.1	complement(88981804..89009199)	3287.49	1.43455	0.0153057	102186298	septin 8
LOC102169149	NC_030810.1	complement(103073863..103075388)	32302.9	1.43335	0.00649826	102169149	protein S100-A12
TM4SF19	NC_030808.1	complement(70661439..70665387)	271.928	1.43073	0.00455717	102173416	transmembrane 4 L six family member 19
MID2	NW_017189517.1	complement(35621936..35648811)	71.4083	1.42848	0.000105234	102174818	midline 2
GPR152	NC_030836.1	complement(46389008..46392442)	56.8094	1.42764	4.7201e-05	102182953	G protein-coupled receptor 152
ICAM1	NC_030814.1	94697566..94708291	11547.6	1.42292	3.9658e-06	102181113	intercellular adhesion molecule 1
TMEM158	NC_030829.1	54005488..54007303	595.753	1.41393	2.4675e-06	108633377	transmembrane protein 158
LOC106503586	NC_030832.1	36010516..36014510	31.2557	1.41388	0.0033706	106503586	ncRNA
ARHGEF9	NW_017189516.1	22868785..22929607	9.51512	1.41232	0.00671241	108634330	Cdc42 guanine nucleotide exchange factor 9
TSPAN32	NC_030836.1	complement(50278310..50297896)	504.762	1.41072	8.00315e-05	106503766	tetraspanin 32
LOC102187579	NW_017189516.1	complement(34108240..34109367)	8.11311	1.41003	0.0101791	102187579	pseudogene
IGFBP6	NC_030812.1	complement(26609942..26613572)	69.3901	1.40784	0.00521462	102180462	insulin like growth factor binding protein 6
C3	NC_030814.1	complement(92699553..92735804)	1614.28	1.40607	0.0364595	100860826	complement C3
LOC102170640	NC_030828.1	58113386..58128587	93.1232	1.40521	1.29018e-05	102170640	interferon alpha-inducible protein 27-like protein 2
TUBB4A	NC_030814.1	complement(92506508..92512320)	127.784	1.40122	3.6009e-05	102178062	tubulin beta 4A class IVa
ITGB8	NC_030811.1	complement(91410508..91505570)	673.305	1.40082	0.0109288	102191301	integrin subunit beta 8
SYT7	NC_030836.1	complement(40333721..40398205)	29.2857	1.39968	0.0444187	102170302	synaptotagmin 7
LOC102177275	NC_030826.1	complement(41482290..41488051)	64.9484	1.3982	0.00118037	102177275	keratin type I cytoskeletal 17
NME4	NC_030832.1	321353..324633	32.3275	1.39471	0.000442432	102171208	NME/NM23 nucleoside diphosphate kinase 4
IL17RC	NC_030829.1	complement(16653881..16665409)	151.156	1.39306	1e-09	102183463	interleukin 17 receptor C
LOC108637162	NC_030818.1	88220698..88232896	5.88678	1.38598	0.0178381	108637162	ncRNA
TIFAB	NC_030814.1	63584601..63587831	341.466	1.38452	6e-10	102182406	TIFA inhibitor
C1QB	NC_030809.1	5789994..5797051	5637.98	1.38319	0.00297437	102186813	complement C1q B chain
LOC102173319	NC_030822.1	complement(27858507..27878914)	11.8571	1.38209	0.0444448	102173319	pseudogene
EYA4	NC_030816.1	58526657..58849760	30.4543	1.37806	0.00192736	102174741	EYA transcriptional coactivator and phosphatase 4
LOC102181826	NC_030831.1	62281784..62305884	326.153	1.37548	0.0423204	102181826	serpin B10
SLC2A3	NC_030812.1	99838971..99849221	4568.82	1.37081	2.3e-09	100860892	solute carrier family 2 member 3
SPATA17	NC_030823.1	19687771..19890862	9.70875	1.36581	0.00426786	102177357	spermatogenesis associated 17
LOC106502552	NC_030817.1	complement(38161341..38163512)	289.766	1.36571	2.03985e-05	106502552	uncharacterized LOC106502552
LOC102179130	NC_030826.1	complement(13825769..13875345)	37.5526	1.36331	0.0214508	102179130	WAP four-disulfide core domain protein 3
OSBPL6	NC_030809.1	117617868..117841400	10.1677	1.36192	0.0357472	102174783	oxysterol binding protein like 6
BCL2L14	NC_030812.1	complement(96352247..96375509)	57.6947	1.36126	0.0145599	102178049	BCL2 like 14
ACER3	NC_030822.1	complement(26535962..26681749)	1147.12	1.35834	0.000247426	102177178	alkaline ceramidase 3
PFKL	NC_030808.1	143914620..143922224	51.5471	1.35636	4.2836e-06	108636539	phosphofructokinase liver type
LOC102191260	NC_030823.1	1541087..1546207	926.172	1.35399	1.585e-07	102191260	ncRNA
TNF	NC_030830.1	22245930..22248693	969.122	1.35299	0.00276611	100861232	tumor necrosis factor
ENO3	NC_030826.1	complement(26245125..26251044)	104.874	1.35116	7.0121e-06	102174691	enolase 3
ATF3	NC_030823.1	complement(69577756..69590608)	2229.28	1.35093	0.000428979	102183991	activating transcription factor 3
LOC102186545	NC_030832.1	2201108..2202876	704.958	1.35025	0.000141994	102186545	ncRNA
ITGAX	NC_030832.1	27280517..27300394	3711.36	1.34886	0.000323352	102180910	integrin subunit alpha X
USH1C	NC_030822.1	complement(47320348..47369512)	43.4371	1.34868	7.498e-06	106502887	USH1 protein network component harmonin
TLR8	NW_017189516.1	complement(50662441..50678397)	5.20308	1.34661	0.031534	100860909	toll like receptor 8
GPT2	NC_030825.1	complement(21939858..21972642)	98.0613	1.34656	0.00675009	102173681	glutamic--pyruvic transaminase 2
LTB4R	NC_030817.1	80572744..80580288	129.396	1.34648	0.000978539	102186399	leukotriene B4 receptor
RND1	NC_030812.1	30562429..30569388	42.0278	1.34425	0.000173062	102181473	Rho family GTPase 1
LOC108636083	NC_030812.1	118610435..118611076	8.32965	1.34381	0.0138693	108636083	plexin-B2-like
LOC102181202	NC_030830.1	21329008..21332764	28413.5	1.34248	0.0020058	102181202	BOLA class I histocompatibility antigen alpha chain BL3-7
SLC12A1	NC_030817.1	40979423..41068968	11.2132	1.34188	0.0081784	102181306	solute carrier family 12 member 1
LOC102188048	NC_030817.1	93115257..93140813	6.31195	1.34126	0.0373138	102188048	pseudogene
TSGA10IP	NC_030836.1	44459577..44468811	69.0283	1.3389	0.0114361	102173073	testis specific 10 interacting protein
LOC102176344	NC_030821.1	complement(1111135..1114919)	101.768	1.33635	0.00364974	102176344	ncRNA
DDIT4	NC_030835.1	complement(17294230..17296356)	3326.57	1.33546	7.5e-09	102176667	DNA damage inducible transcript 4
NECTIN2	NC_030825.1	53638688..53671675	85.2775	1.33386	0.00147397	102172535	nectin cell adhesion molecule 2
IL1RN	NC_030818.1	46473068..46495381	2299.22	1.32984	0.00045854	102182800	interleukin 1 receptor antagonist
LPCAT2	NC_030825.1	25160694..25225187	642.901	1.32807	0.00357947	102184933	lysophosphatidylcholine acyltransferase 2
DHH	NC_030812.1	30371507..30376870	6.71193	1.32802	0.0349641	102168427	desert hedgehog
LOC102178953	NC_030829.1	complement(53061304..53069603)	483.404	1.32553	0.00250085	102178953	C-C chemokine receptor type 2
MGST2	NC_030824.1	52942010..52977706	25.9469	1.325	0.0230005	102185021	microsomal glutathione S-transferase 2
LOC102176353	NC_030824.1	complement(187879..648036)	32271.8	1.32296	0.0140221	102176353	Ig lambda chain V-I region BL2-like
LRRC7	NC_030810.1	45480288..45871069	25.3745	1.32052	0.0219462	102173627	leucine rich repeat containing 7
LOC108633446	NC_030809.1	complement(103221248..103224556)	7.18456	1.31761	0.041016	108633446	pseudogene
LOC108638495	NC_030828.1	68961256..68962006	3899.24	1.31295	0.0158237	108638495	Ig heavy chain V region MC101-like
LOC108636606	NC_030815.1	complement(5706633..5707980)	8.24228	1.31042	0.0272244	108636606	ncRNA
LOC102181552	NC_030831.1	62260091..62276740	123941	1.30977	0.00418953	102181552	plasminogen activator inhibitor 2
NLRP6	NW_017189536.1	complement(18..2055)	11.9841	1.30851	0.00916385	108634514	NLR family pyrin domain containing 6
ADAM19	NC_030814.1	41355918..41450305	300.112	1.30634	0.0014701	102178445	ADAM metallopeptidase domain 19
XDH	NC_030818.1	complement(14029412..14097708)	3479.64	1.30371	0.00125887	100861280	xanthine dehydrogenase
CIART	NC_030810.1	99809796..99813355	190.494	1.3028	3e-10	102189448	circadian associated repressor of transcription
C7H19orf38	NC_030814.1	95173211..95183849	170.524	1.3016	0.00508572	102185262	chromosome 7 C19orf38 homolog
HBEGF	NC_030814.1	58936015..58967277	4248.59	1.2991	0.00725643	102185462	heparin binding EGF like growth factor
SESN2	NC_030809.1	10840712..10858511	915.152	1.29717	3.42683e-05	102175632	sestrin 2
LOC102168428	NC_030836.1	complement(25805212..25807260)	42608.2	1.29534	0.0156918	102168428	serum amyloid A protein
LOC102172942	NC_030808.1	148253314..148290336	19.4497	1.29385	0.0056189	102172942	pseudogene
IGSF8	NC_030810.1	complement(110340636..110348231)	875.645	1.29381	2.464e-07	102170649	immunoglobulin superfamily member 8
BAAT	NC_030815.1	complement(90845022..90861305)	8.53245	1.29319	0.0350253	102174570	bile acid-CoA:amino acid N-acyltransferase
LOC102189370	NC_030833.1	complement(26946173..26960401)	210.254	1.29192	0.000786771	102189370	glutathione S-transferase omega-
TRPM4	NC_030825.1	56672874..56713405	12.7966	1.28896	0.0334697	102182435	transient receptor potential cation channel subfamily M member 4
LOC102180271	NC_030810.1	107889083..107892938	346.949	1.2882	3.49828e-05	102180271	antigen-presenting glycoprotein CD1d
KCNK9	NC_030821.1	complement(78410779..78514184)	92.6359	1.28695	0.0162435	102179786	potassium two pore domain channel subfamily K member 9
LAMB3	NC_030823.1	72301952..72344457	27.0223	1.2851	0.0035601	102168376	laminin subunit beta 3
LOC108634530	NW_017189560.1	complement(63544..64489)	14.7793	1.2773	0.00528873	108634530	ncRNA
LOC102172159	NC_030817.1	79836361..79841660	173.76	1.27584	0.00025371	102172159	bcl-2-like protein 2
LOC102171764	NC_030812.1	complement(43606907..43613287)	320.392	1.27532	0.0222463	102171764	lysozyme C milk isozyme
TLR4	NC_030815.1	106716422..106726319	2917.33	1.27477	8.19149e-05	100860955	toll like receptor 4
LOC102168713	NC_030825.1	complement(60858577..60895874)	40.1955	1.27409	0.00141527	102168713	zinc finger protein 665
XIRP1	NC_030829.1	complement(12356509..12365781)	7.39631	1.27378	0.0199511	102187007	xin actin binding repeat containing
ARRDC4	NC_030828.1	complement(7990076..8004933)	2310.97	1.27143	1.66669e-05	102182634	arrestin domain containing 4
TMEM255A	NW_017189517.1	complement(13438813..13455004)	141.579	1.26936	0.0107023	108634459	transmembrane protein 255A
MUSK	NC_030815.1	99946931..100039866	10.8876	1.26828	0.0263335	102188220	muscle associated receptor tyrosine kinase
LOC102180934	NC_030810.1	complement(66484089..66505251)	40.2877	1.2664	0.00548865	102180934	guanylate-binding protein 6-like
TMEM141	NC_030818.1	complement(104573437..104575236)	79.2169	1.26508	0.00382538	102186220	transmembrane protein 141
ARHGAP32	NC_030836.1	complement(31652520..31856901)	50.9441	1.26426	0.0300329	102185635	Rho GTPase activating protein 32
IL6	NC_030811.1	complement(89125124..89129007)	233.193	1.25948	0.00234306	100860785	interleukin 6
LOC102185698	NC_030810.1	complement(112127495..112138263)	8204.54	1.25367	0.00307387	102185698	low affinity immunoglobulin gamma Fc region receptor III
LOC102187810	NW_017204900.1	complement(6186..22325)	1177.98	1.25363	4.0163e-06	102187810	ATP-dependent 6-phosphofructokinase liver type
ENPP2	NC_030821.1	1150723..1242654	370.534	1.25273	0.00123893	102176626	ectonucleotide pyrophosphatase/phosphodiesterase 2
JUN	NC_030810.1	complement(33528872..33531564)	2172.12	1.2515	2.6764e-06	102185423	Jun proto-oncogene AP-1 transcription factor subunit
RASSF4	NC_030835.1	1253481..1288098	2014.79	1.25084	0.000201031	102169258	Ras association domain family member 4
APLP2	NC_030836.1	35499609..35562472	2846.58	1.25063	0.0015429	102173265	amyloid beta precursor like protein 2
SERPING1	NC_030822.1	complement(2420352..2435086)	27.3138	1.2479	0.0497304	102181884	serpin family G member
RIC3	NC_030822.1	complement(37958884..38017634)	18.3553	1.24689	0.00850001	102184169	RIC3 acetylcholine receptor chaperone
KLHL3	NC_030814.1	61336617..61459245	718.943	1.24651	0.000294012	102181774	kelch like family member 3
LOC102180880	NC_030826.1	complement(13984239..13985957)	10224.7	1.2459	0.00394314	102180880	C-C motif chemokine 4
CLEC6A	NC_030812.1	complement(99635078..99649806)	596.849	1.23917	0.0384575	102180574	C-type lectin domain family 6 member A
FAM174B	NC_030828.1	13599442..13640347	38.1912	1.23616	0.0257051	106503348	family with sequence similarity 174 member B
EPS8L2	NC_030836.1	complement(45749514..45768402)	67.4099	1.23595	1.6149e-06	106503770	EPS8 like 2
LOC102183952	NC_030814.1	complement(98256127..98274037)	72.1954	1.23586	0.0115267	102183952	zinc finger protein 79
NME8	NC_030811.1	complement(70581840..70618907)	51.3328	1.23493	0.00402029	102177685	NME/NM23 family member 8
C15H11orf74	NC_030822.1	complement(15839298..15908951)	64.0456	1.23389	0.00129854	102173404	chromosome 15 C11orf74 homolog
SCARF1	NC_030826.1	complement(22536624..22548607)	588.788	1.22606	0.00186624	102175711	scavenger receptor class F member
LOC100861338	NC_030832.1	complement(27158146..27159511)	986.069	1.22412	0.000147602	100861338	apoptosis-associated speck-like protein containing a CARD
FAM213B	NC_030823.1	complement(48800041..48803179)	12.4398	1.22264	0.0154074	102184926	family with sequence similarity 213 member B
LOC102184299	NC_030831.1	complement(62050115..62057533)	5587.37	1.22101	0.037779	102184299	serpin B3
NOD2	NC_030825.1	complement(18193190..18219811)	229.436	1.21919	0.000171115	102186424	nucleotide binding oligomerization domain containing 2
MCF2L	NW_017189962.1	1675..49561	725.419	1.21913	0.0127015	102174132	MCF.2 cell line derived transforming sequence like
GPR84	NC_030812.1	25450275..25452226	368.982	1.21898	0.0139261	102186662	G protein-coupled receptor 84
LOC108635621	NC_030810.1	68466930..68488821	45.7811	1.21814	0.00293324	108635621	recQ-mediated genome instability protein 2-like
C28H10orf107	NC_030835.1	complement(27826602..27997328)	137.606	1.21398	5.61e-08	102168887	chromosome 28 C10orf107 homolog
PSAT1	NC_030815.1	54062257..54090106	729.296	1.21361	0.0259796	102190784	phosphoserine aminotransferase 1
PHGDH	NC_030810.1	96957379..96988400	506.749	1.21283	0.010797	102178128	phosphoglycerate dehydrogenase
LOC106503053	NC_030824.1	complement(4782826..4789955)	249.441	1.21069	0.0304647	106503053	ncRNA
LOC102178515	NC_030812.1	25833662..25862044	10.4653	1.20799	0.0257559	102178515	FUN14 domain-containing protein 1-like
LOC102177285	NW_017195490.1	1283..4814	89.5065	1.20795	0.00499116	102177285	granzyme B
CDA	NC_030809.1	3922701..3945962	1215.84	1.20311	0.0150169	102191092	cytidine deaminase
NAPSA	NC_030825.1	complement(57523260..57531061)	694.229	1.20193	1.60715e-05	102188526	napsin A aspartic peptidase
CD14	NC_030814.1	58731680..58735123	14555.4	1.20102	1.3266e-06	102177056	CD14 molecule
GRXCR1	NC_030813.1	62256110..62391317	7.19779	1.19946	0.0369341	102177227	glutaredoxin and cysteine rich domain containing 1
LST1	NC_030830.1	22255485..22258144	122.667	1.19564	0.0274833	102186354	leukocyte specific transcript 1
LOC102170454	NC_030825.1	63218561..63220132	632.657	1.19559	4.095e-07	102170454	pseudogene
GRHL2	NC_030821.1	19297864..19470029	39.2808	1.18886	0.0247596	102173950	grainyhead like transcription factor 2
LOC102169116	NC_030822.1	complement(31947901..31951735)	115.88	1.18428	0.000162171	102169116	ecto-ADP-ribosyltransferase 5
LOC108633278	NC_030822.1	complement(36120307..36176635)	28319.9	1.18373	4.68402e-05	108633278	interferon-induced very large GTPase 1-like
PIF1	NC_030817.1	complement(57770180..57779216)	24.1012	1.1822	0.00769265	102168457	PIF1 5'-to-3 DNA helicase
ZNF385C	NC_030826.1	complement(41815348..41833926)	29.5065	1.1797	0.000551902	102181810	zinc finger protein 385C
LOC108637846	NC_030824.1	complement(4773075..4782772)	1598.69	1.17563	0.0332802	108637846	ncRNA
TRIM45	NC_030810.1	complement(94428384..94438615)	24.5501	1.17488	0.00106969	102179902	tripartite motif containing 45
TMEM8B	NC_030815.1	59807324..59832066	12.5264	1.17122	0.0178267	102182129	transmembrane protein 8B
C2H2orf72	NC_030809.1	complement(16874291..16884102)	41.2149	1.17076	0.018719	102178955	chromosome 2 C2orf72 homolog
SOCS1	NC_030832.1	complement(9797861..9799683)	703.638	1.16927	0.000505146	106503587	suppressor of cytokine signaling 1
RNF43	NC_030826.1	complement(8949496..9018616)	32.2682	1.16858	0.0125931	102187799	ring finger protein 43
PTGIR	NC_030825.1	complement(54793328..54799774)	277.118	1.16764	0.00103304	102169991	prostaglandin I2 (prostacyclin) receptor (IP)
BHLHA15	NC_030832.1	complement(38665091..38668815)	232.624	1.16643	0.0455465	102172028	basic helix-loop-helix family member a15
SLC43A1	NC_030822.1	2513741..2545558	93.2524	1.16507	0.0327541	102181062	solute carrier family 43 member 1
ADAMTS7	NC_030828.1	29914770..29971920	862.841	1.16493	0.00533848	102186909	ADAM metallopeptidase with thrombospondin type 1 motif 7
OAF	NC_030822.1	complement(51557938..51578721)	325.777	1.16242	0.000441933	102178747	out at first homolog
TBKBP1	NC_030826.1	complement(38379103..38396803)	282.457	1.16041	0.00186404	102172659	TBK1 binding protein
CD38	NC_030813.1	111268580..111322593	1607.27	1.15933	0.00942893	102172881	CD38 molecule
LOC102187823	NC_030810.1	complement(85654191..85710623)	93.8996	1.15831	3.5e-09	102187823	calcium-binding mitochondrial carrier protein SCaMC-1-like
LOC102191373	NC_030827.1	5065453..5129093	219.522	1.15805	0.0244068	102191373	ncRNA
CC2D2A	NC_030813.1	110913534..111043746	36.7742	1.15774	0.00309163	102171228	coiled-coil and C2 domain containing 2A
ONECUT2	NC_030831.1	56886495..56945623	91.3762	1.15698	0.02092	102169443	one cut homeobox 2
SLC16A5	NC_030826.1	complement(55560694..55577332)	346.561	1.15503	0.000853502	102172757	solute carrier family 16 member 5
TMEM91	NC_030825.1	51451370..51456741	13.0385	1.15375	0.00373873	102191641	transmembrane protein 9
TCTEX1D2	NC_030808.1	complement(70629609..70655281)	337.014	1.152	0.000618243	102175525	Tctex1 domain containing 2
PPBP	NC_030813.1	89433553..89434396	11113.4	1.15157	0.044144	102178717	pro-platelet basic protein
CIDEC	NC_030829.1	16688728..16698787	13.1211	1.14808	0.0251172	102183371	cell death inducing DFFA like effector c
LOC108633238	NC_030815.1	complement(49039356..49096384)	138.879	1.14805	0.0206847	108633238	ncRNA
LOC108636348	NC_030814.1	complement(48616701..48647168)	8.72019	1.14739	0.0284645	108636348	ncRNA
DNAH17	NC_030826.1	52898666..52999087	124.074	1.14596	6.949e-07	102178942	dynein axonemal heavy chain 17
LOC108634752	NW_017189962.1	complement(132992..146375)	133.377	1.14397	7.15688e-05	108634752	collagen alpha-1(I) chain-like
GALK1	NC_030826.1	55055928..55062873	345.356	1.14355	3.8717e-06	102172661	galactokinase 1
NOD1	NC_030811.1	complement(54332427..54424232)	622.32	1.14043	4.175e-07	102187833	nucleotide binding oligomerization domain containing
LOC102183216	NC_030836.1	46392519..46397981	99.3533	1.13816	0.00654386	102183216	calcium-binding protein 4
SEMA5B	NC_030808.1	complement(66898764..67100710)	18.297	1.13701	0.00230201	102173041	semaphorin 5B
LOC102168309	NC_030809.1	complement(78699659..78700609)	11.8409	1.13677	0.0165755	102168309	pseudogene
ADA	NC_030820.1	complement(72567741..72617568)	111.294	1.13541	0.000103018	102171622	adenosine deaminase
LOC102179751	NC_030819.1	complement(15677217..16285029)	55.2806	1.13468	0.0276893	102179751	multidrug resistance-associated protein 4-like
ZNF114	NC_030825.1	56025681..56034650	13.6241	1.13322	0.0293647	102176069	zinc finger protein 114
MOCS1	NC_030830.1	34956434..34990416	189.648	1.13103	0.00163173	102170834	molybdenum cofactor synthesis
ZFP3	NC_030826.1	complement(26150057..26157602)	15.674	1.13089	0.022893	102172189	ZFP3 zinc finger protein
C1QA	NC_030809.1	5770491..5773472	4518.35	1.1303	0.0355031	102187545	complement C1q A chain
LOC102172072	NC_030818.1	99471131..99473703	26.9063	1.12705	0.0319316	102172072	translation initiation factor IF-2-like
OLFM1	NC_030818.1	complement(104903354..104942108)	236.896	1.12664	0.0184544	102187602	olfactomedin
GNLY	NC_030818.1	complement(48786756..48789216)	77.8926	1.12633	0.0254573	102191341	granulysin
OBSL1	NC_030809.1	28318015..28340647	41.5832	1.11917	0.00877767	102182081	obscurin like
AURKC	NC_030825.1	65929447..65933267	33.3555	1.11882	0.0253548	102172930	aurora kinase C
PLK2	NC_030827.1	20903246..20909367	499.031	1.11793	0.0195327	102183106	polo like kinase 2
PGLYRP4	NC_030810.1	complement(103034005..103054050)	331.815	1.11577	0.0308003	102169439	peptidoglycan recognition protein 4
DPP6	NC_030811.1	complement(2979751..3954235)	42.9314	1.11513	0.00316999	102183663	dipeptidyl peptidase like 6
HK2	NC_030818.1	complement(9602876..9668749)	1157.83	1.11327	4.2771e-06	102168356	hexokinase 2
SLC32A1	NC_030820.1	67128860..67134036	25.7447	1.11224	0.00617491	102180509	solute carrier family 32 member 1
KLHL8	NC_030813.1	complement(102508598..102571103)	711.823	1.10998	0.00178637	102186289	kelch like family member 8
PPCDC	NC_030828.1	complement(33118242..33143638)	250.982	1.10959	0.00217577	102190916	phosphopantothenoylcysteine decarboxylase
LOC102185742	NC_030814.1	58743917..58754067	1221.78	1.10925	3.521e-07	102185742	uncharacterized LOC102185742
STEAP3	NC_030809.1	complement(65085747..65137613)	1137.89	1.10601	0.0359197	102181998	STEAP3 metalloreductase
ADGRF1	NC_030830.1	28621533..28669048	18.0544	1.10434	0.0142158	102186537	adhesion G protein-coupled receptor F
LOC102177566	NC_030808.1	110605285..110611613	190.979	1.10363	5.85114e-05	102177566	pseudogene
ADAM15	NC_030810.1	104587272..104597441	205.444	1.10248	0.00178949	102178408	ADAM metallopeptidase domain 15
ADGRB2	NC_030809.1	complement(13967551..14004220)	53.2302	1.1021	0.0081607	102172582	adhesion G protein-coupled receptor B2
KCTD19	NC_030825.1	complement(36179978..36204740)	149.726	1.10016	0.00209732	102182434	potassium channel tetramerization domain containing 19
JCHAIN	NC_030813.1	complement(86551095..86560860)	8404.29	1.09964	0.0330812	102172880	joining chain of multimeric IgA and IgM
TLN2	NC_030817.1	55378559..55876947	15.2201	1.09865	0.00108332	102175583	talin 2
IL26	NC_030812.1	44912745..44927566	28.0164	1.0973	0.0391505	102176200	interleukin 26
RASSF6	NC_030813.1	complement(89142702..89210900)	248.376	1.09618	0.000108123	102178158	Ras association domain family member 6
CXCR3	NW_017189516.1	10271794..10274507	61.18	1.0945	0.0219068	100860874	C-X-C motif chemokine receptor 3
RMI2	NC_030832.1	9873934..9879397	515.983	1.09271	1.611e-07	106503585	RecQ mediated genome instability 2
IL19	NC_030823.1	3986767..3996178	11.1964	1.09227	0.0105123	102176445	interleukin 19
MYH14	NC_030825.1	57425132..57503481	56.772	1.09225	0.0442918	102187978	myosin heavy chain 14
SOX7	NC_030815.1	8398338..8405131	13.2877	1.09069	0.0405064	106502383	ncRNA
LOC102173022	NC_030822.1	complement(27888945..27920484)	25.5048	1.08996	0.0107499	102173022	pseudogene
TNFAIP3	NC_030816.1	62850934..62866745	3132.39	1.08838	0.00335394	102182977	TNF alpha induced protein 3
GPR65	NC_030817.1	complement(3439405..3448075)	516.501	1.08761	0.0117347	102182316	G protein-coupled receptor 65
DAGLB	NC_030832.1	complement(39162611..39186390)	1992.97	1.08728	0.000334774	102173707	diacylglycerol lipase beta
LOC106503997	NC_030836.1	complement(46365485..46383432)	51.3297	1.08545	0.00185265	106503997	tumor necrosis factor receptor superfamily member 26
SLC2A6	NC_030818.1	complement(103765024..103772701)	1421.63	1.08539	0.0104457	102175135	solute carrier family 2 member 6
IL17REL	NC_030812.1	complement(118320953..118332779)	1045.88	1.0842	0.00335335	102182289	interleukin 17 receptor E like
LOC108638263	NC_030826.1	complement(15331874..15333316)	27.6043	1.084	0.00417393	108638263	ncRNA
ALDH1A1	NC_030815.1	complement(48842634..48898290)	57.9845	1.08296	0.00480893	102171605	aldehyde dehydrogenase 1 family member A1
MAML3	NC_030824.1	complement(52981108..53431443)	1148.44	1.07854	0.00990727	102191545	mastermind like transcriptional coactivator 3
DMXL2	NC_030817.1	complement(44259812..44440870)	1705.79	1.0771	0.00973321	102171518	Dmx like 2
FES	NC_030828.1	complement(21055508..21066911)	1568.58	1.07677	0.000111797	102171657	FES proto-oncogene tyrosine kinase
EFNA2	NC_030814.1	complement(66745283..66759974)	7.74115	1.07383	0.0379997	106502352	ephrin A2
MYBPH	NC_030823.1	complement(334268..342783)	332.765	1.07318	0.00263029	102182713	myosin binding protein H
LOC102175225	NC_030822.1	complement(35981754..36003057)	13169.4	1.0713	0.0124388	102175225	interferon-induced very large GTPase 1-like
LOC102176782	NC_030830.1	complement(21923364..21926943)	1027.65	1.06836	9.82242e-05	102176782	BOLA class I histocompatibility antigen alpha chain BL3-7
ASAP3	NC_030809.1	complement(6533315..6583406)	39.302	1.06725	0.002046	102182646	ArfGAP with SH3 domain ankyrin repeat and PH domain 3
IER3	NC_030830.1	complement(21705526..21706813)	5656.4	1.06677	0.00233127	102169716	immediate early response 3
EFR3B	NC_030818.1	complement(73838760..73935019)	17.0168	1.06473	0.0130825	102191433	EFR3 homolog B
PITX3	NC_030833.1	28794523..28806331	18.7902	1.06421	0.00985664	102180913	paired like homeodomain 3
CSF2	NC_030814.1	88163476..88165829	64.3362	1.06339	0.0472907	100861208	colony stimulating factor 2
ARRDC3	NC_030814.1	19684421..19698476	2185.8	1.06295	0.000801192	102179193	arrestin domain containing 3
IL27	NC_030832.1	complement(25969956..25975456)	438.433	1.05953	0.000292993	102183199	interleukin 27
CD274	NC_030815.1	complement(39077983..39095141)	6340.17	1.05909	4.6e-09	102179284	CD274 molecule
SOCS2	NC_030812.1	23129217..23135562	334.863	1.05713	0.00187564	102178979	suppressor of cytokine signaling 2
LOC102170144	NC_030810.1	complement(66295144..66399229)	46555.2	1.05594	0.00499389	102170144	guanylate-binding protein
COL15A1	NC_030815.1	63627663..63729902	17.9921	1.05546	0.00970893	100860925	collagen type XV alpha 1 chain
LOC102179014	NC_030818.1	complement(62987883..63001195)	18.5405	1.0545	0.0125563	102179014	ncRNA
BEX4	NW_017189517.1	complement(37245875..37264707)	18.3576	1.05223	0.0467126	102169652	brain expressed X-linked 4
RAB26	NC_030832.1	1587782..1593621	42.8718	1.05108	0.00169288	102171209	RAB26 member RAS oncogene family
PARP3	NC_030829.1	complement(49073353..49080654)	148.895	1.04792	0.000289919	102187902	poly(ADP-ribose) polymerase family member 3
LOC102171118	NC_030831.1	13921463..13926316	51.5878	1.04776	0.00338664	102171118	pyrin domain-containing protein 3
MYCBPAP	NC_030826.1	complement(35836374..35861489)	27.1016	1.04665	0.00132069	102187710	MYCBP associated protein
DUSP5	NC_030833.1	complement(20923766..20936380)	1184.7	1.04478	0.00217891	102186181	dual specificity phosphatase 5
SMPDL3B	NC_030809.1	10537421..10569127	38.9186	1.04377	0.0176394	102183739	sphingomyelin phosphodiesterase acid like 3B
GPR25	NC_030823.1	78033956..78035945	40.0038	1.04342	0.0238216	108637797	G protein-coupled receptor 25
LOC102191530	NC_030818.1	9668185..9684391	64.4383	1.043	0.000264469	102191530	ncRNA
ELF3	NC_030823.1	79153828..79159272	9.54738	1.04015	0.0228773	102170871	E74 like ETS transcription factor 3
LOC106502403	NC_030815.1	38975194..38991333	184.259	1.03695	2.949e-07	106502403	ncRNA
RYR1	NC_030825.1	49135134..49261838	38.9813	1.03643	0.000595564	102179229	ryanodine receptor
GRIK2	NC_030816.1	complement(35137287..35864369)	1319.49	1.03195	2.095e-05	102184433	glutamate ionotropic receptor kainate type subunit 2
LOC102184304	NC_030832.1	37178187..37189046	384.769	1.0313	0.0296506	102184304	paired immunoglobulin-like type 2 receptor beta
ERG	NC_030808.1	complement(150560007..150882038)	14.4069	1.03108	0.0108979	102177198	ERG ETS transcription factor
TMEM144	NC_030824.1	30349803..30397105	25.3546	1.03047	0.0131154	102189333	transmembrane protein 144
IFT43	NC_030817.1	complement(15694880..15809386)	63.7692	1.03044	0.0495913	102190236	intraflagellar transport 43
FAH	NC_030828.1	25734649..25767258	229.677	1.0282	0.00425513	102173786	fumarylacetoacetate hydrolase
FOSL2	NC_030818.1	complement(71072128..71095051)	7103.84	1.0277	3.10873e-05	102171522	FOS like 2 AP-1 transcription factor subunit
SLC29A2	NC_030836.1	complement(44817010..44825879)	150.984	1.02756	0.00179963	102178249	solute carrier family 29 member 2
LYRM1	NC_030832.1	18548906..18586977	289.722	1.02549	6.8707e-06	100861062	LYR motif containing
BNIP3	NC_030833.1	1265126..1275972	3275.51	1.024	5.63493e-05	102178036	BCL2 interacting protein 3
KIAA1161	NC_030815.1	complement(75514875..75522929)	32.2975	1.02345	0.00150387	102184432	KIAA1161 ortholog
NAGS	NC_030826.1	43503301..43509058	46.2122	1.01797	0.00014056	102185952	N-acetylglutamate synthase
KIAA1614	NC_030823.1	60625913..60669842	69.0984	1.01695	0.0344757	102184272	KIAA1614 ortholog
PTPN22	NC_030810.1	complement(91017438..91076182)	472.977	1.01479	9.59059e-05	102169719	protein tyrosine phosphatase non-receptor type 22
SH3GL2	NC_030815.1	complement(26446215..26671841)	23.4129	1.0147	0.0466102	102171066	SH3 domain containing GRB2 like 2 endophilin A1
EGLN3	NC_030828.1	complement(43798649..43828250)	1259	1.0139	0.0092402	102179524	egl-9 family hypoxia inducible factor 3
TBXAS1	NC_030811.1	complement(16953268..17122678)	591.655	1.01362	0.0293585	102178240	thromboxane A synthase
PDCD1LG2	NC_030815.1	complement(38979921..39046980)	652.11	1.01289	5.7e-09	102179003	programmed cell death 1 ligand 2
BHLHE40	NC_030829.1	complement(21232779..21238483)	9091.41	1.01176	0.000181886	102188542	basic helix-loop-helix family member e40
LOC102171899	NC_030822.1	complement(322762..341763)	136.92	1.01153	0.0108631	102171899	membrane-spanning 4-domains subfamily A member 7
LOC106503542	NC_030831.1	49661072..49662556	19.327	1.01135	0.00635331	106503542	ncRNA
LOC102179937	NC_030830.1	23512427..23517052	5316.26	1.01127	0.00104088	102179937	SLA class II histocompatibility antigen DQ haplotype D alpha chain
CSRP2	NC_030812.1	complement(6064031..6084407)	152.227	1.00973	0.00437817	102181652	cysteine and glycine rich protein 2
RNF19B	NC_030809.1	complement(14986409..15009043)	2262.42	1.00956	0.000188045	102169814	ring finger protein 19B
STX1B	NC_030832.1	complement(26993502..27012141)	49.911	1.00948	0.0174622	102171025	syntaxin 1B
RAB20	NC_030819.1	1104601..1137141	1106.45	1.00812	0.00531375	102183802	RAB20 member RAS oncogene family
SLC13A5	NC_030826.1	24995041..25025130	1545.08	1.00802	0.000303741	102191079	solute carrier family 13 member 5
LOC102177760	NW_017218839.1	complement(1815..31544)	388.938	1.0073	0.0328608	102177760	plexin-A1
DFNA5	NC_030811.1	complement(49067797..49147427)	185.678	1.00718	0.000136415	102174719	DFNA5 deafness associated tumor suppressor
ALS2CR12	NC_030809.1	46045285..46075540	27.6136	1.00677	0.0128439	102170830	amyotrophic lateral sclerosis 2 chromosome region candidate 12
EID2	NC_030825.1	complement(50085361..50086922)	85.0711	1.00576	0.000264341	102185769	EP300 interacting inhibitor of differentiation 2
CSMD2	NC_030810.1	complement(8518180..9135080)	7.35135	1.00496	0.0451988	102170109	CUB and Sushi multiple domains 2
GRHL1	NC_030818.1	complement(87187116..87251983)	16.7552	1.00426	0.00839836	102185928	grainyhead like transcription factor
ECI1	NC_030832.1	complement(1672290..1685556)	794.609	1.00363	0.000105717	102172857	enoyl-CoA delta isomerase 1
DCHS2	NC_030824.1	complement(67515393..67864477)	41.1734	1.00343	0.00817547	102169210	dachsous cadherin-related 2
GPR62	NC_030829.1	complement(49066876..49073343)	111.963	1.00254	0.00203918	106503442	G protein-coupled receptor 62
IL4R	NC_030832.1	24784672..24834756	4952.77	1.00188	0.00650443	102176382	interleukin 4 receptor
GAS6	NW_017189962.1	complement(357152..388774)	13.8871	-1.00106	0.0280798	102177449	growth arrest specific 6
CD3G	NC_030822.1	complement(53298091..53310972)	2123.75	-1.00239	0.00185021	102191440	CD3g molecule
ID3	NC_030809.1	complement(6650387..6652141)	331.377	-1.00802	0.000206451	102185881	inhibitor of DNA binding 3 HLH protein
LOC102188715	NC_030828.1	48717311..48762154	51.0279	-1.00846	2.98388e-05	102188715	ncRNA
LOC102170664	NC_030811.1	complement(53603222..53607630)	20.9376	-1.00905	0.0258331	102170664	pseudogene
LOC102175487	NC_030817.1	65821474..65823733	39.0158	-1.01107	0.00647949	102175487	uncharacterized LOC102175487
THEMIS	NC_030816.1	complement(53018391..53225409)	74.82	-1.01225	0.00523686	102185656	thymocyte selection associated
LOC102178878	NC_030811.1	110850280..110869326	29.3084	-1.02146	0.000625508	102178878	protein lifeguard 2
LOC102190868	NC_030813.1	38661296..38661843	12.0617	-1.02299	0.0122224	102190868	pseudogene
HPDL	NC_030810.1	20038094..20039756	47.4188	-1.02654	0.00666219	102185973	4-hydroxyphenylpyruvate dioxygenase like
LOC102171593	NW_017189848.1	complement(6717..22329)	24.3662	-1.02706	0.0249924	102171593	antigen WC1.1-like
LOC102181592	NC_030816.1	complement(21473903..21476550)	43.2147	-1.02709	0.0294805	102181592	protein FAM26F
ADAM28	NC_030815.1	71291647..71368762	1922.8	-1.02749	0.0213299	102181953	ADAM metallopeptidase domain 28
ZFP37	NC_030815.1	complement(101991050..102006612)	42.9465	-1.02935	0.0154226	102169759	ZFP37 zinc finger protein
GALM	NC_030818.1	20863082..20917080	151.101	-1.03274	0.00254292	102177347	galactose mutarotase
LOC102173723	NW_017189516.1	17023961..17114494	7.89216	-1.03387	0.0455986	102173723	sodium/hydrogen exchanger 2-like
LOC108637003	NC_030817.1	77601669..77606616	15.7938	-1.03388	0.00323058	108637003	ncRNA
KANK2	NC_030814.1	complement(95455530..95482690)	127.557	-1.03396	0.0238842	102191231	KN motif and ankyrin repeat domains 2
BTLA	NC_030808.1	complement(56978311..57012772)	1038.65	-1.03486	0.00466545	102181629	B and T lymphocyte associated
CPM	NC_030812.1	44265511..44340613	110.444	-1.0354	0.0362477	102172872	carboxypeptidase M
NKX3-1	NC_030815.1	complement(70600953..70606837)	28.4996	-1.0392	0.0146854	102181392	NK3 homeobox 1
ALK	NC_030818.1	69680149..70409068	30.1645	-1.0395	0.0251156	106502631	anaplastic lymphoma receptor tyrosine kinase
SERPINI1	NC_030808.1	complement(99147762..99228274)	87.8085	-1.04067	0.00075912	102185688	serpin family I member
TMEFF1	NC_030815.1	90017748..90117285	50.9737	-1.04262	0.0274099	108633218	transmembrane protein with EGF like and two follistatin like domains 1
LOC102183326	NC_030815.1	74496307..74497290	9.10064	-1.04276	0.0303988	102183326	pseudogene
ADAMDEC1	NC_030815.1	71387231..71409755	31.2815	-1.04623	0.0473233	102179670	ADAM like decysin 1
LOC102172183	NC_030825.1	48451988..48471762	40.5246	-1.04636	9.06028e-05	102172183	pseudogene
LOC108633344	NC_030828.1	complement(34253494..34263588)	24.8967	-1.0479	0.0411199	108633344	pseudogene
FHL2	NC_030818.1	complement(9139039..9186345)	109.438	-1.05094	0.00533775	102190607	four and a half LIM domains 2
LOC106503983	NW_017189516.1	complement(20619948..20622446)	25.5976	-1.05096	0.0408356	106503983	ncRNA
PHYHD1	NC_030818.1	98897966..98912188	19.5845	-1.05244	0.015426	102181788	phytanoyl-CoA dioxygenase domain containing 1
SAMD3	NC_030816.1	complement(55581705..55627678)	23.9306	-1.05485	0.0046075	102189588	sterile alpha motif domain containing 3
ADRA1D	NC_030820.1	50264597..50293882	15.3987	-1.05845	0.00658684	102169770	adrenoceptor alpha 1D
TTC9B	NC_030825.1	complement(50508896..50514800)	25.6453	-1.0633	0.010316	102186425	tetratricopeptide repeat domain 9B
LOC102190010	NC_030832.1	complement(32398772..32410301)	20.1352	-1.06487	0.00391711	102190010	ncRNA
TRPC6	NC_030822.1	complement(74970779..75130408)	54.0177	-1.0651	0.000479287	102177817	transient receptor potential cation channel subfamily C member 6
GABBR2	NC_030815.1	complement(63037179..63409324)	34.3874	-1.0667	0.00185354	102186689	gamma-aminobutyric acid type B receptor subunit 2
RCAN3	NC_030809.1	7515021..7546907	486.552	-1.06748	4.613e-07	102176477	RCAN family member 3
[truncated: 352 more rows]

## Sheet: Table S4
DE transcripts in Mycopar-vaccinated vs naïve groups
[truncated: 1,715 more rows]

## Sheet: Table S5
DE transcripts in LAV-vaccinated vs infected groups
[truncated: 1,134 more rows]

[truncated: 4 more sheets: Table S6, Table S7, Table S8, Table S9]
